# Supplementary material for: N,N′-Dibenzyl-N′′-(2-chloro-2,2-difluoro­acet­yl)-N,N′-dimethyl­phospho­ric triamide
Source: Acta Crystallogr Sect E Struct Rep Online. 2011 Feb 19;67(Pt 3):o663–4. doi: 10.1107/S1600536811005423 (PMC3052170; doi:10.1107/S1600536811005423)
Supplement: Supplementary file 2 [file e-67-0o663-Isup2.hkl]

# 
# h,k,l, Fc-squared, Fo-squared, sigma(Fo-squared) and status flag 
# 
data_I
_shelx_title ' a in P-1' 
_shelx_refln_list_code          4 
_shelx_F_calc_maximum      139.44 
_exptl_crystal_F_000       432.00 
_reflns_d_resolution_high  0.7828 
 
loop_ 
 _symmetry_equiv_pos_as_xyz 
 'x, y, z' 
 '-x, -y, -z' 
 
_cell_length_a    10.3059 
_cell_length_b    10.5030 
_cell_length_c    10.9473 
_cell_angle_alpha  71.743 
_cell_angle_beta   67.294 
_cell_angle_gamma  63.265 
 
_shelx_F_squared_multiplier     1.000 
 
loop_ 
 _refln_index_h 
 _refln_index_k 
 _refln_index_l 
 _refln_F_squared_calc 
 _refln_F_squared_meas 
 _refln_F_squared_sigma 
 _refln_observed_status 
   1   0   0       23.20       15.95      0.68 o 
   2   0   0     5729.45     5873.81     88.37 o 
   3   0   0      303.67      328.91      5.30 o 
   4   0   0       40.11       20.28      1.10 o 
   5   0   0      156.58      111.96      3.07 o 
   6   0   0     1783.41     1913.39     30.70 o 
   7   0   0      102.58       94.80      4.48 o 
   8   0   0      283.70      279.67      9.08 o 
   9   0   0        6.73        4.54      2.15 o 
  10   0   0       42.47       27.21      5.41 o 
  11   0   0      105.60      100.78     11.65 o 
 -10   1   0       19.04       15.54      3.15 o 
  -9   1   0       21.36       11.76      2.63 o 
  -8   1   0        2.87        1.33      1.78 o 
  -7   1   0      182.97      173.40      7.46 o 
  -6   1   0       85.77       93.05      4.82 o 
  -5   1   0       49.51       51.50      2.05 o 
  -4   1   0      397.90      397.69      7.46 o 
  -3   1   0      204.34      207.34      4.21 o 
  -2   1   0       67.36       73.21      1.88 o 
  -1   1   0     8048.71     7689.65    117.06 o 
   0   1   0      316.52      321.79      6.52 o 
   1   1   0      404.57      422.99      8.37 o 
   2   1   0     4587.98     4643.94    203.06 o 
   3   1   0       10.16        5.75      0.87 o 
   4   1   0      906.57      876.33     14.46 o 
   5   1   0       22.43       30.81      1.82 o 
   6   1   0      671.44      687.91     12.24 o 
   7   1   0        5.15        4.61      1.08 o 
   8   1   0      183.66      155.59      6.99 o 
   9   1   0       26.93       24.22      2.96 o 
  10   1   0      449.42      471.64     13.89 o 
  11   1   0       62.95       43.27      4.53 o 
 -10   2   0        3.71        2.86      2.78 o 
  -9   2   0        1.28        0.21      2.28 o 
  -8   2   0      158.92      150.10      6.63 o 
  -7   2   0       85.75       80.54      4.56 o 
  -6   2   0      457.66      467.20     11.00 o 
  -5   2   0      990.40     1092.13     20.93 o 
  -4   2   0      245.61      226.08      7.12 o 
  -3   2   0      558.26      552.19     12.18 o 
  -2   2   0      402.32      362.99      6.57 o 
  -1   2   0        0.20       -0.35      0.35 o 
   0   2   0      659.89      648.01     13.48 o 
   1   2   0      299.80      299.54      6.19 o 
   2   2   0      224.76      229.07      8.88 o 
   3   2   0    15102.73    15248.40    227.68 o 
   4   2   0      109.26      101.57      2.72 o 
   5   2   0      142.72      136.11      3.52 o 
   6   2   0      117.98       82.67      2.80 o 
   7   2   0        0.84       -0.08      0.96 o 
   8   2   0      491.39      470.56     12.52 o 
   9   2   0      228.29      206.96      7.64 o 
  10   2   0       69.18       58.88      4.55 o 
  11   2   0        3.71        3.37      2.68 o 
  -9   3   0       20.63       13.85      3.04 o 
  -8   3   0       18.19        6.78      2.41 o 
  -7   3   0      255.05      254.27     11.46 o 
  -6   3   0       35.88       28.18      2.78 o 
  -5   3   0      556.00      592.27     14.07 o 
  -4   3   0        7.74        3.73      0.95 o 
  -3   3   0      603.41      663.26     11.74 o 
  -2   3   0      213.60      186.71      6.67 o 
  -1   3   0     1300.51     1334.55     21.20 o 
   0   3   0      985.95     1031.86     16.48 o 
   1   3   0     1480.38     1517.17     23.63 o 
   2   3   0      701.29      781.75     15.55 o 
   3   3   0      524.92      522.71      9.04 o 
   4   3   0     1131.08     1212.92     19.62 o 
   6   3   0        0.05        0.28      0.74 o 
   7   3   0      755.98      775.78     14.05 o 
   8   3   0        1.45        1.88      1.17 o 
   9   3   0       23.52       13.88      2.33 o 
  10   3   0      339.58      326.34     10.61 o 
  11   3   0        0.94       -1.45      2.17 o 
  12   3   0       44.45       39.22      4.59 o 
  -9   4   0       15.53       11.45      3.15 o 
  -8   4   0        0.08       -2.19      2.19 o 
  -7   4   0       21.13       11.06      2.60 o 
  -6   4   0        0.50       -0.54      2.70 o 
  -5   4   0     1265.08     1359.02     40.43 o 
  -4   4   0      202.02      181.34      5.14 o 
  -3   4   0     1657.23     1770.46     28.57 o 
  -2   4   0      429.22      407.67      7.89 o 
  -1   4   0        1.00        0.73      0.57 o 
   0   4   0       75.26       67.12      2.11 o 
   1   4   0      718.44      709.82     11.96 o 
   2   4   0     2502.94     2657.15     50.94 o 
   3   4   0       63.64       49.35      1.82 o 
   4   4   0      150.48      127.45      4.47 o 
   5   4   0      352.51      317.55      6.55 o 
   6   4   0      133.31      120.63      3.57 o 
   7   4   0        5.23        1.83      1.03 o 
   8   4   0      148.06      141.12      4.40 o 
   9   4   0      810.69      846.08     20.36 o 
  10   4   0      283.43      277.42      8.67 o 
  11   4   0      234.53      268.31      9.88 o 
  12   4   0        0.07       -3.73      3.73 o 
  -8   5   0        8.40        2.17      2.91 o 
  -7   5   0       20.94       10.99      2.78 o 
  -6   5   0      415.35      429.88     12.47 o 
  -5   5   0      437.73      468.37     12.65 o 
  -4   5   0     1135.72     1233.50     27.81 o 
  -3   5   0       12.52        7.69      1.16 o 
  -2   5   0        5.51        1.36      0.87 o 
  -1   5   0      304.66      265.35      5.76 o 
   0   5   0        2.91        1.48      0.68 o 
   1   5   0       52.88       36.91      1.70 o 
   2   5   0      442.19      386.25      7.38 o 
   3   5   0     1261.37     1340.19     24.36 o 
   4   5   0       13.87       11.02      1.11 o 
   5   5   0     1237.40     1265.82     21.05 o 
   6   5   0      334.90      325.19      7.05 o 
   7   5   0      121.01       99.05      3.89 o 
   8   5   0      642.45      610.20     17.18 o 
   9   5   0       68.93       48.92      3.00 o 
  10   5   0       87.23       61.86      4.64 o 
  11   5   0       17.58       14.16      3.91 o 
  12   5   0       54.78       68.59      7.83 o 
  -7   6   0        1.57        1.49      3.91 o 
  -6   6   0        5.90        3.99      2.41 o 
  -5   6   0        0.06        3.60      2.03 o 
  -4   6   0       62.86       65.68      3.19 o 
  -3   6   0      559.90      560.31     11.17 o 
  -2   6   0      250.23      240.71      5.83 o 
  -1   6   0       98.14       72.59      2.73 o 
   0   6   0       51.27       53.27      2.45 o 
   1   6   0     1207.17     1369.57     22.61 o 
   2   6   0     1135.45     1219.03     20.25 o 
   3   6   0      208.28      173.08      7.44 o 
   4   6   0      791.38      841.68     14.74 o 
   5   6   0      439.14      427.70      8.60 o 
   6   6   0       42.05       25.77      1.86 o 
   7   6   0       46.80       34.01      2.27 o 
   8   6   0      378.20      392.18      9.98 o 
   9   6   0       59.56       43.11      2.92 o 
  10   6   0       20.47        6.90      3.35 o 
  11   6   0        2.95        3.54      4.10 o 
  12   6   0       68.27       63.00      7.64 o 
  -6   7   0        0.01       -2.24      3.91 o 
  -5   7   0      235.45      265.59     14.72 o 
  -4   7   0       25.80       21.65      2.30 o 
  -3   7   0      225.02      214.91      7.73 o 
  -2   7   0      162.99      163.23      4.81 o 
  -1   7   0        0.53        0.78      1.03 o 
   0   7   0      177.01      164.01      4.55 o 
   1   7   0      629.29      612.99     11.61 o 
   2   7   0      852.30      843.09     15.01 o 
   3   7   0       16.38       12.40      2.09 o 
   4   7   0      420.07      436.58      8.89 o 
   5   7   0      129.70      109.45      3.60 o 
   6   7   0      970.32     1040.95     18.43 o 
   7   7   0      591.83      589.14     13.80 o 
   8   7   0      178.73      169.71      6.96 o 
   9   7   0       14.39        7.98      2.36 o 
  10   7   0        4.11        2.00      2.23 o 
  11   7   0       28.14       17.15      4.85 o 
  -5   8   0       84.91       83.31      9.13 o 
  -4   8   0       22.48       23.11      5.41 o 
  -3   8   0       16.83       15.99      3.63 o 
  -2   8   0       32.70       19.83      2.14 o 
  -1   8   0      132.27      120.60      5.98 o 
   0   8   0      629.62      665.53     12.85 o 
   1   8   0        1.38        0.46      1.14 o 
   2   8   0      177.34      158.07      6.95 o 
   3   8   0       16.56       10.66      1.63 o 
   4   8   0        0.20        0.20      1.11 o 
   5   8   0     1479.88     1638.91     27.55 o 
   6   8   0      612.68      633.79     14.30 o 
   7   8   0      193.58      196.41      7.46 o 
   8   8   0       61.32       46.93      3.95 o 
   9   8   0        5.06        4.66      2.37 o 
  10   8   0      137.62      146.53     12.86 o 
  11   8   0      253.84      328.59     16.96 o 
  -4   9   0       93.65       96.73      9.69 o 
  -3   9   0        3.80        0.29      2.51 o 
  -2   9   0      405.68      438.38     13.19 o 
  -1   9   0       65.72       58.57      4.48 o 
   0   9   0      403.69      375.36     11.33 o 
   1   9   0        2.15        3.44      1.45 o 
   2   9   0       44.23       24.94      4.09 o 
   3   9   0        7.52        2.37      1.43 o 
   4   9   0     1142.85     1271.85     28.64 o 
   5   9   0      467.42      494.17     13.16 o 
   6   9   0       20.32       14.10      2.09 o 
   7   9   0       79.87       81.60      5.22 o 
   8   9   0       14.60        7.73      2.50 o 
   9   9   0       60.54       57.55      7.55 o 
  10   9   0      158.31      181.02      8.95 o 
  11   9   0       14.28       10.81      5.22 o 
  -3  10   0        0.38        2.61      5.03 o 
  -2  10   0        1.52       -0.16      2.63 o 
  -1  10   0       81.58       82.41      5.57 o 
   0  10   0      343.75      346.43     11.26 o 
   1  10   0      147.08      131.58      6.26 o 
   2  10   0       65.84       61.27      4.61 o 
   3  10   0      244.64      257.46     10.38 o 
   4  10   0      247.42      256.66      8.65 o 
   5  10   0        4.44        3.38      2.04 o 
   6  10   0        9.40        4.49      2.46 o 
   7  10   0       52.91       45.63      4.21 o 
   8  10   0      205.34      216.87      8.57 o 
   9  10   0      169.46      196.25      8.36 o 
  10  10   0        0.10       -2.26      2.95 o 
  -1  11   0       49.10       59.58      5.33 o 
   0  11   0        0.12        3.63      2.77 o 
   1  11   0      104.82      123.35      6.78 o 
   2  11   0      190.52      196.20     17.24 o 
   3  11   0       10.59        5.03      3.54 o 
   4  11   0       82.82       96.17      8.57 o 
   5  11   0       75.28       57.96      6.90 o 
   6  11   0        6.59        5.11      2.07 o 
   7  11   0       50.11       52.91      4.74 o 
   8  11   0       35.62       32.42      5.22 o 
   9  11   0        4.25        2.73      3.02 o 
   1  12   0       88.06       78.65      8.76 o 
   2  12   0       23.21       20.87      5.22 o 
   3  12   0      209.37      248.07     13.98 o 
   4  12   0        0.02       -0.19      3.54 o 
   5  12   0        5.19        5.03      3.73 o 
   6  12   0        0.47       -2.61      3.91 o 
   7  12   0      233.39      246.77     14.54 o 
   8  12   0       20.58       22.55      5.59 o 
  -6 -12   1       21.66        4.85      4.10 o 
  -5 -12   1       21.35       14.54      4.85 o 
  -4 -12   1        1.49       -1.49      3.73 o 
  -3 -12   1      174.56      190.48     12.49 o 
  -2 -12   1      171.71      192.35     12.67 o 
  -8 -11   1       97.87      112.02     10.06 o 
  -7 -11   1       56.32       38.95      6.34 o 
  -6 -11   1       21.23       15.66      4.47 o 
  -5 -11   1       63.96       54.80      6.71 o 
  -4 -11   1      247.70      255.34     13.79 o 
  -3 -11   1       44.11       29.45      5.59 o 
  -2 -11   1       36.32       24.32      3.68 o 
  -1 -11   1        0.91       -1.58      2.63 o 
   0 -11   1        3.29        1.24      2.81 o 
   1 -11   1        2.61        0.54      4.66 o 
  -9 -10   1       56.05       46.31      4.94 o 
  -8 -10   1      126.20      131.79      6.72 o 
  -7 -10   1       43.72       35.03      3.95 o 
  -6 -10   1       12.21        6.88      2.36 o 
  -5 -10   1      379.14      392.97     11.54 o 
  -4 -10   1        3.19        0.57      2.70 o 
  -3 -10   1        1.03       -0.05      2.04 o 
  -2 -10   1      125.36      126.90     10.90 o 
  -1 -10   1       44.59       40.21      8.85 o 
   0 -10   1      438.14      464.05     14.82 o 
   1 -10   1        5.92        7.27      2.76 o 
   2 -10   1       10.47        6.72      3.09 o 
   3 -10   1       34.11       29.59      4.48 o 
 -10  -9   1      239.92      267.86      9.92 o 
  -9  -9   1      196.87      195.80      8.10 o 
  -8  -9   1       27.67       14.56      3.03 o 
  -7  -9   1        0.14        1.18      2.10 o 
  -6  -9   1       41.91       35.47      3.43 o 
  -5  -9   1       72.92       62.39      3.37 o 
  -4  -9   1       69.03       56.17      4.25 o 
  -3  -9   1      348.75      339.64      8.07 o 
  -2  -9   1      134.53      127.90      5.85 o 
  -1  -9   1      658.92      688.34     17.65 o 
   0  -9   1      266.78      276.01      9.61 o 
   1  -9   1       63.78       48.67      4.34 o 
   2  -9   1       87.65       87.93      6.34 o 
   3  -9   1        0.30       -2.37      2.37 o 
   4  -9   1        1.62       -2.61      4.29 o 
 -11  -8   1        9.99        6.34      4.47 o 
 -10  -8   1      155.98      177.81     11.56 o 
  -9  -8   1        1.85        0.19      3.08 o 
  -8  -8   1       17.73        8.57      2.44 o 
  -7  -8   1      126.63      119.47      8.39 o 
  -6  -8   1      366.98      382.87     12.40 o 
  -5  -8   1      246.47      217.62      5.90 o 
  -4  -8   1      254.86      248.58      6.34 o 
  -3  -8   1       78.44       60.25      2.84 o 
  -2  -8   1      361.23      365.14      8.09 o 
  -1  -8   1        3.50        5.68      1.37 o 
   0  -8   1      103.65       87.27      3.47 o 
   1  -8   1      175.79      177.51      9.79 o 
   2  -8   1       33.46       30.64      3.31 o 
   3  -8   1       73.31       81.14      5.28 o 
   4  -8   1        5.39        4.71      2.49 o 
   5  -8   1        0.06       -4.10      4.10 o 
 -11  -7   1       27.93       11.37      5.22 o 
 -10  -7   1       40.20       35.97      5.96 o 
  -9  -7   1       17.24       18.27      2.86 o 
  -8  -7   1        2.31        0.17      2.86 o 
  -6  -7   1      648.10      674.62     13.05 o 
  -5  -7   1      119.43       98.65      4.06 o 
  -4  -7   1        0.92       -0.48      0.93 o 
  -3  -7   1       64.84       67.82      3.33 o 
  -2  -7   1       42.07       31.39      2.00 o 
  -1  -7   1      402.54      399.77     19.19 o 
   0  -7   1      376.11      399.81      8.41 o 
   1  -7   1        0.24       -0.26      1.99 o 
   2  -7   1       11.51        5.98      1.85 o 
   3  -7   1        0.69        1.20      1.88 o 
   4  -7   1        5.75        6.17      2.17 o 
   5  -7   1      115.25      126.55     10.06 o 
   6  -7   1        3.29        2.61      4.10 o 
 -11  -6   1      121.47      135.69      9.69 o 
 -10  -6   1       38.55       34.11      5.78 o 
  -9  -6   1       23.12       12.59      2.64 o 
  -8  -6   1       13.15        3.53      1.48 o 
  -7  -6   1        6.69        3.94      1.59 o 
  -6  -6   1       44.88       33.26      2.19 o 
  -5  -6   1     1245.34     1284.93     21.81 o 
  -4  -6   1      159.34      148.01      5.53 o 
  -3  -6   1     1151.85     1177.57     26.53 o 
  -2  -6   1        1.80        2.90      0.85 o 
  -1  -6   1     1237.43     1289.17     29.82 o 
   0  -6   1       18.54       12.74      1.33 o 
   1  -6   1        7.61        3.00      0.99 o 
   2  -6   1      119.65      109.03      5.41 o 
   3  -6   1        2.58        0.04      1.28 o 
   4  -6   1      322.63      341.71     10.21 o 
   5  -6   1      155.29      150.50      5.00 o 
   6  -6   1        2.58        3.73      3.73 o 
   7  -6   1       39.02       31.87      6.15 o 
 -11  -5   1        5.79        8.39      4.10 o 
 -10  -5   1       64.94       46.61      7.64 o 
  -9  -5   1       40.93       33.84      3.55 o 
  -8  -5   1        1.90       -0.20      1.36 o 
  -7  -5   1        0.11       -0.87      1.08 o 
  -6  -5   1        3.97        3.79      1.17 o 
  -5  -5   1     1304.05     1326.81     22.13 o 
  -4  -5   1      970.44      957.89     16.36 o 
  -3  -5   1       90.46       78.04      2.62 o 
  -2  -5   1      479.35      498.29      9.20 o 
  -1  -5   1       98.85      118.83      3.18 o 
   0  -5   1      284.72      281.91      7.97 o 
   1  -5   1      333.06      271.73      5.86 o 
   2  -5   1        3.36        0.93      0.85 o 
   3  -5   1      117.01      115.84      6.44 o 
   4  -5   1      251.90      257.34      6.31 o 
   5  -5   1      806.70      855.94     15.97 o 
   6  -5   1       49.40       32.54      3.36 o 
   7  -5   1      225.16      251.32      9.09 o 
   8  -5   1        1.53        4.85      4.66 o 
 -11  -4   1       27.84       21.46      3.69 o 
 -10  -4   1      128.79      129.29      9.69 o 
  -9  -4   1       22.55       12.46      2.49 o 
  -8  -4   1     1354.51     1534.21     26.10 o 
  -7  -4   1      337.12      354.42      7.81 o 
  -6  -4   1     1342.84     1420.49     23.66 o 
  -5  -4   1      297.56      269.95      5.98 o 
  -4  -4   1       69.44       59.73      2.19 o 
  -3  -4   1      168.89      158.47      3.80 o 
  -2  -4   1     1604.06     1726.51     27.28 o 
  -1  -4   1       59.84       59.64      1.92 o 
   0  -4   1     1200.62     1202.09     19.47 o 
   1  -4   1      662.39      738.44     12.64 o 
   2  -4   1      445.04      395.03      7.71 o 
   3  -4   1      881.47      901.61     15.64 o 
   4  -4   1       60.05       46.41      3.51 o 
   5  -4   1     1208.64     1338.00     26.72 o 
   6  -4   1       89.25       84.79      4.65 o 
   7  -4   1       26.98       25.39      3.26 o 
   8  -4   1      153.46      159.84      7.21 o 
   9  -4   1        6.08        6.05      2.95 o 
 -11  -3   1       28.71       21.28      3.74 o 
 -10  -3   1      392.54      419.86     12.91 o 
  -9  -3   1      155.23      149.35      6.46 o 
  -8  -3   1        4.83        1.96      1.70 o 
  -7  -3   1       22.33       13.36      1.56 o 
  -6  -3   1       41.65       33.92      2.33 o 
  -5  -3   1        4.75        1.38      0.77 o 
  -4  -3   1      164.49      126.07      3.29 o 
  -3  -3   1      521.32      512.92      9.11 o 
  -2  -3   1        5.29        4.26      0.87 o 
  -1  -3   1      175.59      148.29      4.11 o 
   0  -3   1       13.75        5.51      1.08 o 
   1  -3   1      610.01      550.70      9.49 o 
   2  -3   1     1072.65     1087.95     20.61 o 
   3  -3   1      428.63      419.99      8.04 o 
   4  -3   1      212.00      194.58      4.72 o 
   5  -3   1       39.55       24.91      1.83 o 
   6  -3   1       16.61       11.06      2.39 o 
   7  -3   1      637.51      686.94     17.25 o 
   8  -3   1      104.23      100.82      5.55 o 
   9  -3   1       10.93        4.92      2.60 o 
  10  -3   1        0.41       -0.57      2.68 o 
 -11  -2   1      239.87      254.94     15.28 o 
 -10  -2   1       39.62       25.37      3.48 o 
  -9  -2   1        1.54        0.17      1.86 o 
  -8  -2   1     1025.50     1107.11     24.90 o 
  -7  -2   1        1.83        0.84      1.01 o 
  -6  -2   1       22.05       17.70      2.04 o 
  -5  -2   1     1195.23     1296.29     22.36 o 
  -4  -2   1       33.19       30.16      1.92 o 
  -3  -2   1      200.82      221.06      4.54 o 
  -2  -2   1        3.63        1.74      0.54 o 
  -1  -2   1       23.03       16.47      0.79 o 
   0  -2   1      611.46      623.44     12.18 o 
   1  -2   1     3395.11     3552.32     53.90 o 
   2  -2   1      214.22      204.89      4.20 o 
   3  -2   1        0.28       -0.63      0.63 o 
   4  -2   1        9.87        3.05      0.81 o 
   5  -2   1      667.15      678.27     14.02 o 
   6  -2   1      774.29      781.64     14.20 o 
   7  -2   1       14.54        8.01      1.96 o 
   8  -2   1       37.77       26.94      3.13 o 
   9  -2   1       90.74       72.32      5.09 o 
  10  -2   1        0.12        0.38      2.60 o 
 -11  -1   1       14.83       11.13      3.18 o 
 -10  -1   1       96.01      106.67      5.97 o 
  -9  -1   1      393.73      394.51     11.98 o 
  -8  -1   1      439.22      431.83     12.25 o 
  -7  -1   1        5.72        2.14      1.45 o 
  -6  -1   1      262.95      263.01      7.30 o 
  -5  -1   1     1273.13     1351.46     21.93 o 
  -4  -1   1      190.36      149.45      3.09 o 
  -3  -1   1      478.75      486.52      8.43 o 
  -2  -1   1     1688.88     1832.71     28.21 o 
  -1  -1   1     1062.27     1080.49     16.78 o 
   0  -1   1        0.18       -0.23      0.23 o 
   1  -1   1     2750.52     2721.22    114.81 o 
   2  -1   1      880.35      813.97     13.14 o 
   3  -1   1        0.91       -0.46      0.46 o 
   4  -1   1      250.47      228.46      4.90 o 
   5  -1   1       35.88       24.18      1.59 o 
   6  -1   1      460.11      488.40      9.55 o 
   7  -1   1      443.55      457.93     10.81 o 
   8  -1   1       83.89       66.19      4.75 o 
   9  -1   1       67.49       52.96      4.57 o 
  10  -1   1       82.24       85.89      5.76 o 
  11  -1   1        0.01       -2.78      2.78 o 
 -10   0   1        0.53       -1.04      2.37 o 
  -9   0   1       82.97       70.10      4.93 o 
  -8   0   1        8.58        8.69      2.23 o 
  -7   0   1       56.24       43.36      3.36 o 
  -6   0   1      341.14      303.63      6.35 o 
  -5   0   1     1026.68     1015.45     32.21 o 
  -4   0   1      355.70      391.52      7.21 o 
  -3   0   1       60.69       49.13      2.36 o 
  -2   0   1       27.58       31.97      0.97 o 
  -1   0   1     1086.81     1088.72     14.62 o 
   0   0   1     2932.41     2889.12     53.06 o 
   1   0   1     1878.12     1970.10     36.24 o 
   2   0   1       15.80       17.06      0.85 o 
   3   0   1     1108.05     1110.78     17.74 o 
   4   0   1      541.23      626.62     10.85 o 
   5   0   1      212.22      250.04      4.68 o 
   6   0   1      288.82      264.14      5.89 o 
   7   0   1      127.52      111.51      3.56 o 
   8   0   1      626.21      664.54     16.39 o 
   9   0   1        4.91       -1.79      1.79 o 
  10   0   1       71.86       54.97      4.48 o 
  11   0   1       16.05       11.31      3.09 o 
 -10   1   1        3.38        2.22      2.73 o 
  -9   1   1       70.29       55.39      4.61 o 
  -8   1   1      186.16      181.35      7.29 o 
  -7   1   1       40.54       24.71      2.81 o 
  -6   1   1       17.33       11.35      1.96 o 
  -5   1   1      108.15      110.35      5.27 o 
  -4   1   1      749.85      790.32     13.31 o 
  -3   1   1       12.13        8.96      1.05 o 
  -2   1   1     3405.27     3469.45     52.91 o 
  -1   1   1     7171.29     6896.24    104.27 o 
   0   1   1      599.21      613.60     17.62 o 
   1   1   1     1187.51     1153.06     21.42 o 
   2   1   1      290.08      311.14      5.31 o 
   3   1   1     5071.15     5347.71     80.59 o 
   4   1   1      496.84      449.27      8.05 o 
   5   1   1       26.19       19.71      1.26 o 
   6   1   1      315.56      345.95     10.68 o 
   7   1   1       42.19       36.47      2.18 o 
   8   1   1      104.43       93.19      5.49 o 
   9   1   1        0.70        1.94      1.79 o 
  10   1   1      177.70      162.96      7.04 o 
  11   1   1       24.23       14.05      3.02 o 
 -10   2   1       16.97       12.71      5.13 o 
  -9   2   1      107.12       99.79      6.16 o 
  -8   2   1       73.44       62.99      4.70 o 
  -7   2   1        3.39        0.53      1.64 o 
  -6   2   1      738.69      767.35     18.21 o 
  -5   2   1        6.84        3.76      0.95 o 
  -4   2   1       61.47       37.94      1.66 o 
  -3   2   1     1645.12     1677.96     27.76 o 
  -2   2   1     1192.85     1315.04     20.80 o 
  -1   2   1     5739.68     5805.67    118.59 o 
   0   2   1     6228.68     6642.20     99.73 o 
   1   2   1      673.26      661.71     10.54 o 
   2   2   1    19442.16    18295.99    276.78 o 
   3   2   1      271.70      259.63      4.83 o 
   4   2   1       18.89       19.32      1.52 o 
   6   2   1      214.61      194.49      8.50 o 
   7   2   1       66.07       57.89      2.47 o 
   8   2   1      243.84      229.02      5.75 o 
   9   2   1      399.86      412.34     11.60 o 
  10   2   1       13.51        9.98      3.35 o 
  11   2   1      286.97      308.97     16.12 o 
  12   2   1       85.88       88.92      6.99 o 
  -9   3   1       36.14       25.99      3.93 o 
  -8   3   1        3.61        0.93      2.17 o 
  -7   3   1      229.57      240.02      8.57 o 
  -6   3   1       10.56        7.26      1.91 o 
  -5   3   1      188.99      158.46      5.89 o 
  -4   3   1        0.51        0.73      0.79 o 
  -3   3   1       59.15       50.21      1.93 o 
  -2   3   1       26.29       30.10      1.44 o 
  -1   3   1      676.82      749.03     14.82 o 
   1   3   1      863.67      850.43     13.66 o 
   2   3   1        1.62        2.16      0.73 o 
   3   3   1      699.12      668.07     11.11 o 
   4   3   1      455.79      466.13     13.35 o 
   6   3   1      530.52      532.68      9.95 o 
   7   3   1        2.15        0.10      0.89 o 
   8   3   1      124.82      122.16      4.59 o 
   9   3   1      122.19      116.74      5.50 o 
  10   3   1      306.34      263.39      8.96 o 
  11   3   1      308.99      326.29     10.94 o 
  12   3   1      113.16      109.96      6.79 o 
  -9   4   1       95.10       93.47      9.60 o 
  -8   4   1        2.74        0.48      2.36 o 
  -7   4   1        0.73       -0.20      2.33 o 
  -6   4   1       58.12       50.06      3.98 o 
  -5   4   1     1078.43     1191.80     30.57 o 
  -4   4   1       82.96       77.47      4.23 o 
  -3   4   1     2036.63     2186.60     34.76 o 
  -2   4   1      169.95      166.35      4.08 o 
  -1   4   1      624.45      614.12     10.98 o 
   0   4   1      507.87      474.45     17.29 o 
   1   4   1        7.49        2.63      0.60 o 
   2   4   1     3291.25     3437.04     52.46 o 
   3   4   1     2933.73     3159.13     81.85 o 
   4   4   1      683.72      729.80     12.40 o 
   5   4   1     5523.82     5855.03    129.80 o 
   6   4   1      130.66      116.64      3.38 o 
   7   4   1      456.07      490.45     10.17 o 
   8   4   1      970.97     1038.96     18.34 o 
   9   4   1     1101.47     1176.51     20.84 o 
  10   4   1      333.11      310.42     10.12 o 
  11   4   1      219.61      229.91      7.23 o 
  12   4   1       20.20        4.85      4.10 o 
  -8   5   1       16.40        8.30      4.47 o 
  -7   5   1        0.14        0.80      2.36 o 
  -6   5   1      129.32      131.95      6.13 o 
  -5   5   1        1.90        3.17      1.75 o 
  -4   5   1     1170.96     1286.80     22.03 o 
  -3   5   1       15.23       10.44      1.93 o 
  -2   5   1      190.70      171.44      6.36 o 
  -1   5   1       71.78       63.18      2.38 o 
   0   5   1      713.55      812.73     18.34 o 
   1   5   1      155.13      151.05      3.75 o 
   3   5   1      327.09      307.44      6.09 o 
   4   5   1      209.14      207.19      4.65 o 
   5   5   1       80.58       81.64      2.63 o 
   6   5   1       25.54       17.88      2.55 o 
   7   5   1      743.12      836.31     15.01 o 
   8   5   1      556.45      531.47     10.70 o 
   9   5   1      590.32      610.80     12.35 o 
  10   5   1       93.07       81.19      5.04 o 
  11   5   1      101.70       87.23      8.57 o 
  12   5   1      215.46      231.30     13.23 o 
  -7   6   1        2.77        0.46      2.64 o 
  -6   6   1       36.95       28.92      3.66 o 
  -5   6   1      130.01      125.94     10.25 o 
  -4   6   1       54.56       43.21      6.15 o 
  -3   6   1      541.67      548.01     14.49 o 
  -2   6   1      269.71      249.65      6.02 o 
  -1   6   1      484.42      497.67      9.71 o 
   0   6   1       32.49       15.51      1.84 o 
   1   6   1      282.91      321.91      8.43 o 
   2   6   1      158.24      179.90      4.36 o 
   3   6   1      665.17      715.50     20.86 o 
   4   6   1       97.97       89.71      2.84 o 
   5   6   1     1022.62     1051.33     17.96 o 
   6   6   1      447.74      427.97      8.60 o 
   7   6   1      251.33      241.93      5.90 o 
   8   6   1      126.39      119.38      5.82 o 
   9   6   1       15.13        9.46      1.67 o 
  10   6   1        0.28       -0.02      1.83 o 
  11   6   1      742.71      813.74     30.01 o 
  12   6   1      149.44      153.39     11.37 o 
  -6   7   1        1.00        2.54      5.03 o 
  -5   7   1       30.18       22.68      3.27 o 
  -4   7   1      756.82      817.48     19.87 o 
  -3   7   1       41.19       27.16      2.34 o 
  -2   7   1      113.25      102.44      4.60 o 
  -1   7   1       47.51       37.39      2.32 o 
   0   7   1       17.78        6.89      1.49 o 
   1   7   1       56.31       49.87      2.36 o 
   2   7   1      283.88      266.27      6.08 o 
   3   7   1       64.14       55.01      2.95 o 
   4   7   1      291.93      288.60      7.93 o 
   5   7   1       15.16        6.93      1.23 o 
   6   7   1      187.90      157.23      4.42 o 
   7   7   1      433.28      409.54     11.20 o 
   8   7   1        1.93        1.46      1.64 o 
   9   7   1       13.82        8.87      2.24 o 
  10   7   1      182.63      153.09      6.79 o 
  11   7   1       89.04       84.24      8.76 o 
  12   7   1       41.03       20.87      5.41 o 
  -5   8   1       49.92       53.31      7.27 o 
  -4   8   1        7.15        8.16      2.59 o 
  -3   8   1       40.61       23.20      4.66 o 
  -2   8   1       11.81        5.39      2.02 o 
  -1   8   1      465.09      462.97     13.79 o 
   0   8   1      674.49      662.38     14.84 o 
   1   8   1      250.25      245.51      7.00 o 
   2   8   1        5.56        1.07      1.79 o 
   3   8   1       83.58       72.06      2.93 o 
   4   8   1      215.09      219.65      8.06 o 
   5   8   1       79.68       60.92      2.85 o 
   6   8   1     1902.24     2134.94     60.48 o 
   7   8   1        1.21        0.94      1.64 o 
   8   8   1       92.28       59.69      4.22 o 
   9   8   1        2.21        5.50      2.14 o 
  10   8   1        2.90        1.47      2.23 o 
  11   8   1       44.62       44.36      6.52 o 
  12   8   1        5.19        5.96      4.47 o 
  -4   9   1       30.17       23.48      5.78 o 
  -3   9   1        6.38        6.90      4.10 o 
  -2   9   1      293.26      301.85      7.81 o 
  -1   9   1      136.17      122.25      4.46 o 
   0   9   1      405.53      423.36      9.46 o 
   1   9   1       12.73        4.99      1.56 o 
   2   9   1      226.61      220.93      5.97 o 
   3   9   1       24.61       14.00      2.86 o 
   4   9   1      459.35      464.72      9.85 o 
   5   9   1      190.72      169.40      5.37 o 
   6   9   1      586.37      638.39     20.69 o 
   7   9   1       21.83       15.76      3.82 o 
   8   9   1      375.95      414.51     12.25 o 
   9   9   1      110.34      121.68      6.80 o 
  10   9   1      196.10      211.07      9.79 o 
  11   9   1       19.23       17.68      3.91 o 
  -3  10   1       43.60       36.53      6.34 o 
  -2  10   1       16.60       19.38      5.22 o 
  -1  10   1        1.96        2.61      2.50 o 
   0  10   1        1.67        0.11      2.23 o 
   1  10   1        4.22        2.11      1.62 o 
   2  10   1      279.84      294.41      7.47 o 
   3  10   1       94.77       82.52      5.31 o 
   4  10   1      322.60      339.20     10.16 o 
   5  10   1      151.24      143.81     11.65 o 
   6  10   1       58.74       47.74      4.47 o 
   7  10   1      295.51      313.96     13.05 o 
   8  10   1      459.59      496.09     19.48 o 
   9  10   1       34.92       23.32      3.62 o 
  10  10   1       35.78       29.75      4.01 o 
  11  10   1        2.78        1.81      2.95 o 
  -1  11   1        0.59        1.62      2.76 o 
   0  11   1       12.15       13.23      3.21 o 
   1  11   1      402.21      438.75     13.24 o 
   2  11   1        6.93        3.91      3.73 o 
   3  11   1        2.67       -1.12      2.98 o 
   4  11   1      301.73      309.54     11.09 o 
   5  11   1       87.46       88.19      4.50 o 
   6  11   1       88.71       79.39      5.33 o 
   7  11   1      299.62      316.15     10.93 o 
   8  11   1        5.37        2.44      2.36 o 
   9  11   1        3.35       -0.62      3.35 o 
  10  11   1      122.52      119.19      9.60 o 
   1  12   1       64.44       65.05      8.20 o 
   2  12   1       56.18       60.95      7.64 o 
   3  12   1      172.31      179.86     11.56 o 
   4  12   1        7.16        6.52      3.91 o 
   5  12   1       75.13       66.35      8.20 o 
   6  12   1       12.93        8.39      4.47 o 
   7  12   1        7.72       10.26      3.23 o 
   8  12   1      193.50      222.63      9.42 o 
   5  13   1       18.40       13.05      4.85 o 
  -4 -12   2        0.35       -2.05      3.91 o 
  -7 -11   2        4.73        3.17      4.10 o 
  -6 -11   2       38.50       32.24      6.15 o 
  -5 -11   2      160.36      160.47     10.81 o 
  -4 -11   2       15.20       13.23      4.47 o 
  -3 -11   2       17.85       22.87      3.55 o 
  -2 -11   2      124.49      127.84      6.98 o 
  -1 -11   2       58.01       54.69      5.17 o 
   0 -11   2        6.64        8.19      3.29 o 
  -9 -10   2       23.28       27.66      4.25 o 
  -8 -10   2      231.96      263.30      9.82 o 
  -7 -10   2       28.66       26.09      5.22 o 
  -6 -10   2      397.35      449.92     19.38 o 
  -5 -10   2       37.99       33.36      5.41 o 
  -4 -10   2       60.57       57.70      4.51 o 
  -3 -10   2      117.28      107.07      5.73 o 
  -2 -10   2       43.31       36.91      3.95 o 
  -1 -10   2      171.30      166.80      7.70 o 
   0 -10   2      411.99      459.00     14.29 o 
   1 -10   2      165.97      164.77      7.90 o 
   2 -10   2       23.99       16.16      3.58 o 
  -9  -9   2       10.30        3.57      2.76 o 
  -8  -9   2       40.83       30.23      5.68 o 
  -7  -9   2      115.72      108.94      5.60 o 
  -6  -9   2        5.03        0.70      1.68 o 
  -5  -9   2      114.97      101.82      4.63 o 
  -4  -9   2      103.32      104.86      5.33 o 
  -3  -9   2      425.34      412.27     12.05 o 
  -2  -9   2      588.43      610.83     16.14 o 
  -1  -9   2      299.05      292.40     10.02 o 
   0  -9   2       85.60       76.12      5.13 o 
   1  -9   2      150.65      146.10      6.98 o 
   2  -9   2       20.55       16.44      3.29 o 
   3  -9   2       98.46      109.38      6.61 o 
   4  -9   2        3.84        7.90      3.13 o 
 -10  -8   2        9.52        9.13      4.66 o 
  -9  -8   2        0.13        3.62      2.57 o 
  -8  -8   2       51.17       41.60      3.87 o 
  -7  -8   2        0.54        1.87      1.71 o 
  -6  -8   2      444.39      460.96     11.69 o 
  -5  -8   2      236.21      243.99     14.11 o 
  -4  -8   2      435.00      418.22     12.91 o 
  -3  -8   2     1035.94     1090.22     19.43 o 
  -2  -8   2       46.21       31.75      3.09 o 
  -1  -8   2      646.94      621.56     22.46 o 
   0  -8   2      500.91      517.30     14.09 o 
   1  -8   2       27.31       17.21      2.82 o 
   2  -8   2      477.59      475.76     13.81 o 
   3  -8   2      175.29      189.56      7.99 o 
   4  -8   2       27.04       24.31      3.58 o 
   5  -8   2        6.37        7.64      4.85 o 
 -10  -7   2        3.61        0.19      2.98 o 
  -9  -7   2        4.72        3.40      2.57 o 
  -8  -7   2        8.72        7.27      1.83 o 
  -7  -7   2      693.75      785.14     15.17 o 
  -6  -7   2        0.34       -0.17      1.28 o 
  -5  -7   2       20.51       13.64      1.72 o 
  -4  -7   2      231.67      209.54      8.62 o 
  -3  -7   2       21.18       10.36      1.56 o 
  -2  -7   2      244.67      240.23      5.98 o 
  -1  -7   2      824.68      812.22     19.42 o 
   0  -7   2      206.52      217.62      5.44 o 
   1  -7   2     1450.98     1538.52     45.94 o 
   2  -7   2       35.73       22.02      2.83 o 
   3  -7   2      187.80      193.63      7.61 o 
   4  -7   2       19.57       16.81      2.86 o 
   5  -7   2        0.18       -0.17      2.30 o 
   6  -7   2       84.81       79.03      8.76 o 
 -11  -6   2        5.44        4.66      4.10 o 
 -10  -6   2       13.98       15.98      3.21 o 
  -9  -6   2      128.70      137.99      9.51 o 
  -8  -6   2      816.85      873.37     16.65 o 
  -7  -6   2       32.63       21.85      2.19 o 
  -6  -6   2       31.45       19.38      1.90 o 
  -5  -6   2      317.47      340.63      7.57 o 
  -4  -6   2       35.62       29.57      2.04 o 
  -3  -6   2     1926.12     1996.95     32.23 o 
  -2  -6   2      632.39      650.95     11.97 o 
  -1  -6   2      720.03      727.48     15.65 o 
   0  -6   2      113.47       84.24      3.38 o 
   1  -6   2        9.46        3.93      0.99 o 
   2  -6   2        0.64       -0.04      1.02 o 
   3  -6   2      632.63      643.79     16.17 o 
   4  -6   2       89.65       76.34      4.78 o 
   5  -6   2      134.58      133.63     10.25 o 
   6  -6   2        3.30        5.41      3.73 o 
   7  -6   2        0.09        3.17      4.29 o 
 -11  -5   2       76.27       83.05     10.81 o 
 -10  -5   2      280.67      315.27     10.81 o 
  -9  -5   2       10.01        9.10      3.45 o 
  -8  -5   2       11.45        5.82      2.17 o 
  -7  -5   2      737.55      780.98     14.75 o 
  -6  -5   2     1072.99     1116.88     19.50 o 
  -5  -5   2     1488.89     1581.91     26.14 o 
  -4  -5   2     3539.40     3692.17     57.26 o 
  -3  -5   2      266.40      292.02      7.99 o 
  -2  -5   2        0.56       -0.45      0.68 o 
  -1  -5   2     1062.82     1142.09     18.99 o 
   0  -5   2        3.25        2.14      0.70 o 
   1  -5   2        0.56        0.42      0.73 o 
   2  -5   2      662.60      693.61     12.56 o 
   3  -5   2       50.83       43.84      2.63 o 
   4  -5   2      291.07      285.01      6.74 o 
   5  -5   2      388.79      424.58      9.32 o 
   6  -5   2      221.93      212.98      8.01 o 
   7  -5   2      280.80      310.88     16.40 o 
   8  -5   2      189.11      194.95     13.05 o 
 -11  -4   2       59.90       69.23     10.90 o 
 -10  -4   2        4.63        4.94      2.63 o 
  -9  -4   2      105.26       87.39      5.50 o 
  -8  -4   2       77.11       66.92      6.80 o 
  -7  -4   2      485.06      491.88     10.15 o 
  -6  -4   2       77.35       58.14      3.74 o 
  -5  -4   2      429.78      439.53      8.81 o 
  -4  -4   2       87.60       65.00      4.54 o 
  -3  -4   2        0.49       -0.31      0.91 o 
  -2  -4   2      308.52      250.10      5.29 o 
  -1  -4   2      269.86      270.85      5.56 o 
   0  -4   2      194.25      158.21      3.79 o 
   1  -4   2      618.55      671.49     11.70 o 
   2  -4   2      203.77      174.78      4.15 o 
   3  -4   2      303.53      297.85      6.37 o 
   4  -4   2      860.38      899.24     17.78 o 
   5  -4   2       22.19       16.61      1.80 o 
   6  -4   2     1118.85     1232.75     21.74 o 
   7  -4   2        2.73        0.63      1.96 o 
   8  -4   2      383.24      408.36     19.38 o 
   9  -4   2      110.51      109.59     10.62 o 
 -11  -3   2       19.72       11.44      4.10 o 
 -10  -3   2       59.25       54.50     11.37 o 
  -9  -3   2       95.02       84.23      5.40 o 
  -8  -3   2       96.94       97.54      5.07 o 
  -7  -3   2      642.15      644.81     22.27 o 
  -6  -3   2       44.34       35.80      1.83 o 
  -5  -3   2        0.08       -0.73      0.73 o 
  -4  -3   2      920.12      994.45     16.77 o 
  -3  -3   2      219.04      213.20      4.70 o 
  -1  -3   2      804.75      837.49     13.82 o 
   0  -3   2      112.53      109.75      2.60 o 
   1  -3   2       23.53       26.07      1.28 o 
   2  -3   2     2565.44     2657.40     41.19 o 
   3  -3   2      533.14      519.50     11.50 o 
   4  -3   2      179.05      157.87      4.14 o 
   5  -3   2        1.11        1.02      0.98 o 
   6  -3   2        3.44        2.07      1.45 o 
   7  -3   2        3.49       -0.08      1.33 o 
   8  -3   2       68.70       52.81      4.30 o 
   9  -3   2       28.12       20.23      3.91 o 
  10  -3   2       55.97       43.61      7.27 o 
 -11  -2   2      108.35      124.02      7.31 o 
 -10  -2   2        0.43       -1.62      3.63 o 
  -9  -2   2        0.81       -1.17      1.96 o 
  -8  -2   2      447.04      468.31     21.43 o 
  -7  -2   2       21.43       17.20      3.45 o 
  -6  -2   2      148.61      123.91      3.59 o 
  -5  -2   2      778.93      813.68     14.15 o 
  -4  -2   2       43.90       34.53      1.46 o 
  -3  -2   2       76.95       89.46      3.73 o 
  -2  -2   2      689.67      733.24     12.22 o 
   0  -2   2      325.24      290.65      5.28 o 
   2  -2   2      313.84      274.65      5.23 o 
   3  -2   2     2071.05     2243.00     82.39 o 
   4  -2   2      103.45       80.79      2.64 o 
   5  -2   2      821.71      853.69     17.59 o 
   6  -2   2      744.38      809.70     14.70 o 
   7  -2   2       32.87       21.81      2.05 o 
   8  -2   2       92.58       78.66      9.69 o 
   9  -2   2      508.86      566.76     15.52 o 
  10  -2   2      228.68      219.93      9.97 o 
 -10  -1   2      112.03      104.16      6.59 o 
  -9  -1   2      362.92      370.91     13.70 o 
  -8  -1   2      197.48      178.28      7.04 o 
  -7  -1   2      114.42       97.69      6.34 o 
  -6  -1   2       94.84       82.42      4.08 o 
  -5  -1   2      377.27      374.51      7.32 o 
  -4  -1   2      145.79      126.44      3.12 o 
  -3  -1   2      102.85      101.41      2.76 o 
  -2  -1   2     1603.90     1609.16     25.08 o 
  -1  -1   2      123.90      110.29      2.90 o 
   0  -1   2     3258.10     3392.27     44.91 o 
   1  -1   2        7.08        6.23      0.85 o 
   2  -1   2        8.17        2.44      1.19 o 
   3  -1   2       74.79       78.16      2.24 o 
   4  -1   2     1362.32     1357.56     32.28 o 
   5  -1   2     1212.18     1286.47     21.27 o 
   6  -1   2      646.90      661.89     17.45 o 
   7  -1   2      231.66      193.08      5.21 o 
   8  -1   2       42.24       36.58      3.63 o 
   9  -1   2      197.57      189.25     13.61 o 
  10  -1   2        9.77        5.95      2.60 o 
  11  -1   2       18.94       11.13      4.66 o 
 -10   0   2       57.32       49.42      4.70 o 
  -9   0   2       56.68       36.92      3.79 o 
  -8   0   2       22.68        9.98      2.44 o 
  -7   0   2      114.81       98.44      4.93 o 
  -6   0   2     1029.70     1055.10     27.77 o 
  -5   0   2      621.47      608.66     26.93 o 
  -4   0   2        0.11        0.50      0.85 o 
  -3   0   2      508.43      469.49     23.02 o 
  -2   0   2       27.10       27.94      1.00 o 
  -1   0   2      990.18      954.72     15.04 o 
   0   0   2     3156.94     3216.08     48.57 o 
   1   0   2    10477.17    10205.21    152.98 o 
   2   0   2       20.95       19.81      0.90 o 
   3   0   2     4465.41     4714.20     89.85 o 
   4   0   2      622.85      644.51     11.14 o 
   5   0   2      107.05      104.74      3.10 o 
   6   0   2       25.91       21.21      1.62 o 
   7   0   2        0.57        1.27      1.05 o 
   8   0   2     1014.29     1104.83     19.45 o 
   9   0   2       35.96       34.61      7.64 o 
  10   0   2       23.84       14.29      2.73 o 
  11   0   2        0.19       -0.53      2.44 o 
 -10   1   2        6.79        2.12      3.35 o 
  -9   1   2        7.59        6.28      2.68 o 
  -8   1   2      186.70      170.53      7.24 o 
  -7   1   2      522.45      490.05     13.49 o 
  -6   1   2        0.08       -0.17      1.43 o 
  -5   1   2       46.47       36.06      2.76 o 
  -4   1   2      159.05      149.70      5.13 o 
  -3   1   2       79.48       83.29      3.29 o 
  -2   1   2      297.93      246.85      6.25 o 
  -1   1   2      843.90      803.90     12.88 o 
   0   1   2     4141.75     4082.35     63.27 o 
   1   1   2        0.65       -0.24      0.24 o 
   2   1   2      184.41      172.77      3.30 o 
   3   1   2     1880.23     1985.94     30.62 o 
   4   1   2      390.24      343.41      6.49 o 
   5   1   2      274.86      308.65      6.27 o 
   6   1   2       41.74       21.54      1.56 o 
   7   1   2      107.55       98.06      3.31 o 
   8   1   2       38.67       27.65      2.75 o 
   9   1   2        0.22       -0.37      1.58 o 
  10   1   2      101.76       97.83      5.46 o 
  11   1   2       44.45       32.99      3.89 o 
  12   1   2       76.23       54.83      4.96 o 
  -9   2   2      190.92      192.07      8.35 o 
  -8   2   2       75.77       76.60      5.33 o 
  -7   2   2      495.21      517.67     14.35 o 
  -6   2   2       82.36       61.04      7.92 o 
  -5   2   2      304.78      299.08      8.82 o 
  -4   2   2      274.06      306.78     15.19 o 
  -3   2   2     2958.75     3022.37     58.22 o 
  -1   2   2     2766.44     2876.97     50.43 o 
   0   2   2      497.20      483.38      8.13 o 
   1   2   2     3357.28     3374.11     63.99 o 
   2   2   2      404.94      392.58      6.71 o 
   3   2   2     4108.71     4143.53    110.42 o 
   4   2   2      896.54      946.26     15.46 o 
   5   2   2      312.54      282.79     13.98 o 
   6   2   2      678.63      792.38     13.87 o 
   7   2   2       17.52       16.32      1.55 o 
   8   2   2      174.07      153.24      4.48 o 
   9   2   2        1.07       -0.31      1.22 o 
  10   2   2        1.76        2.71      1.96 o 
  11   2   2      191.49      199.23     23.67 o 
  12   2   2        0.07        0.25      2.73 o 
  -9   3   2       35.63       26.57      4.94 o 
  -8   3   2       13.31        6.80      2.64 o 
  -7   3   2       52.48       43.15      3.93 o 
  -6   3   2       41.18       24.20      2.89 o 
  -5   3   2     1011.87     1051.04     24.98 o 
  -4   3   2      303.14      317.87     11.28 o 
  -3   3   2      318.55      334.81      6.60 o 
  -2   3   2        5.66        0.37      0.57 o 
  -1   3   2       29.96       23.66      1.75 o 
   0   3   2      624.90      672.47     11.22 o 
   1   3   2     8689.11     8831.19    194.07 o 
   2   3   2       85.56       48.72      1.36 o 
   3   3   2     1582.76     1552.36     29.72 o 
   5   3   2      612.49      686.63     11.87 o 
   6   3   2        2.09        1.49      0.78 o 
   7   3   2      178.77      160.18      4.36 o 
   8   3   2       35.63       27.98      2.07 o 
   9   3   2      111.10      104.59      3.74 o 
  10   3   2        2.34        3.35      1.98 o 
  11   3   2       45.04       43.07      6.62 o 
  12   3   2        5.74        8.39      4.10 o 
  -8   4   2       35.11       34.14      6.15 o 
  -7   4   2        9.00        8.70      2.73 o 
  -6   4   2      275.31      277.35     15.66 o 
  -5   4   2        1.60       -1.49      1.49 o 
  -4   4   2       71.22       60.43      4.19 o 
  -3   4   2      372.05      319.03      8.94 o 
  -2   4   2     1992.18     2174.60     40.04 o 
   1   4   2     3372.18     3694.91     56.33 o 
   2   4   2       32.34       24.62      1.17 o 
   3   4   2     5195.46     5559.69     84.39 o 
   4   4   2       34.03       14.82      1.45 o 
   5   4   2      553.24      522.62      9.43 o 
   6   4   2      354.98      277.96      5.92 o 
   7   4   2      668.75      739.92     17.62 o 
   8   4   2      155.06      153.65      4.47 o 
   9   4   2      490.17      480.51     10.15 o 
  10   4   2       44.18       35.63      3.52 o 
  11   4   2      574.20      625.12     24.42 o 
  12   4   2       28.34       16.96      4.66 o 
  -8   5   2        1.07       -1.46      2.76 o 
  -7   5   2        0.87        2.48      2.44 o 
  -6   5   2        3.27        4.18      2.19 o 
  -5   5   2      100.09       87.33      4.88 o 
  -4   5   2      156.98      148.39      6.34 o 
  -3   5   2      141.53      130.14      5.63 o 
  -2   5   2      743.21      765.07     13.61 o 
  -1   5   2        2.06        3.71      0.92 o 
   0   5   2       60.67       47.30      1.93 o 
   1   5   2      330.60      376.45      7.25 o 
   2   5   2      371.92      347.38      5.84 o 
   3   5   2      464.04      469.15     11.02 o 
   6   5   2       12.70        7.10      1.01 o 
   7   5   2       16.38        8.27      1.20 o 
   8   5   2      121.55       99.45      5.96 o 
   9   5   2      102.01       73.25      3.30 o 
  10   5   2        0.77        0.87      1.91 o 
  11   5   2       40.48       24.23      4.85 o 
  12   5   2       12.27        8.76      4.29 o 
  -7   6   2        0.12       -0.45      2.68 o 
  -6   6   2        0.04       -2.66      2.80 o 
  -5   6   2        5.03        0.15      1.96 o 
  -4   6   2        2.19       -0.14      1.70 o 
  -3   6   2       79.11       73.12      3.09 o 
  -2   6   2      135.43      127.76      3.92 o 
   1   6   2      130.96      143.92      3.83 o 
   2   6   2        4.12        0.89      1.40 o 
   3   6   2        0.06       -0.68      0.68 o 
   4   6   2      851.36      908.67     33.75 o 
   5   6   2      693.58      715.50     17.66 o 
   6   6   2     1187.39     1308.30     28.53 o 
   7   6   2       31.20       26.35      1.76 o 
   8   6   2      185.38      175.92      4.82 o 
   9   6   2        0.05       -1.51      1.51 o 
  10   6   2      255.40      279.92     14.54 o 
  11   6   2       57.42       57.41      7.08 o 
  12   6   2       12.04       11.18      4.66 o 
  -6   7   2        0.18        0.81      2.86 o 
  -5   7   2        2.09        1.64      2.70 o 
  -4   7   2      294.53      304.98     12.58 o 
  -3   7   2        6.27        0.76      1.70 o 
  -2   7   2      465.83      503.13     10.35 o 
  -1   7   2       19.07       19.71      1.75 o 
   0   7   2        1.56        0.58      0.96 o 
   1   7   2        8.91        3.56      1.04 o 
   2   7   2       45.72       32.27      1.93 o 
   3   7   2       90.70       86.44      3.37 o 
   4   7   2       22.42        9.13      1.23 o 
   5   7   2       52.36       46.58      2.19 o 
   6   7   2       22.29       11.01      1.78 o 
   7   7   2      257.21      245.87      7.97 o 
   8   7   2        2.59        0.72      1.61 o 
   9   7   2       82.11       78.64      4.61 o 
  10   7   2      222.98      205.55     17.99 o 
  11   7   2       11.34        5.24      2.49 o 
  12   7   2       14.91        7.27      4.29 o 
  -5   8   2      150.38      151.38      7.40 o 
  -4   8   2       13.28        8.47      2.78 o 
  -3   8   2       23.78       21.16      3.00 o 
  -2   8   2      237.15      202.45      5.81 o 
  -1   8   2      464.86      442.94      9.57 o 
   0   8   2      608.90      609.46     11.96 o 
   1   8   2        7.22        2.67      1.20 o 
   2   8   2       59.72       58.36      2.74 o 
   3   8   2      213.13      173.95      4.71 o 
   4   8   2       78.09       62.04      2.65 o 
   5   8   2       54.81       57.94      3.68 o 
   6   8   2       72.72       46.22      3.49 o 
   7   8   2      327.33      333.11     10.01 o 
   8   8   2      274.52      274.05     14.16 o 
   9   8   2       87.12       68.22      4.75 o 
  10   8   2        5.03        3.75      2.28 o 
  11   8   2       63.86       58.40      4.85 o 
  12   8   2       35.43       36.34      6.71 o 
  -4   9   2        0.54        3.91      4.29 o 
  -3   9   2       26.20       20.01      3.18 o 
  -2   9   2      403.16      412.34     12.05 o 
  -1   9   2      632.15      678.12     13.66 o 
   0   9   2      124.04      104.72      4.69 o 
   1   9   2      271.78      279.02      6.97 o 
   2   9   2      123.57      111.05      3.96 o 
   3   9   2      223.15      200.57      6.55 o 
   4   9   2       15.80       10.91      2.10 o 
   5   9   2      972.11     1043.05     26.56 o 
   6   9   2       15.94       11.28      2.17 o 
   7   9   2      144.69      129.85      6.43 o 
   8   9   2       92.17       98.59      5.60 o 
   9   9   2      174.61      155.84      6.91 o 
  10   9   2       13.06        9.32      2.64 o 
  11   9   2        8.25        9.47      2.96 o 
  12   9   2       56.28       59.27      7.83 o 
  -3  10   2       62.20       75.30      8.57 o 
  -2  10   2        7.03        6.52      4.10 o 
  -1  10   2        0.27        0.48      1.84 o 
   0  10   2       65.12       66.08      5.51 o 
   1  10   2       79.97       64.55      5.43 o 
   2  10   2      294.94      307.19      7.68 o 
   3  10   2      200.88      183.40      6.76 o 
   4  10   2       12.68        5.73      1.96 o 
   5  10   2      122.20      112.07      5.49 o 
   6  10   2      124.12      122.65      5.84 o 
   7  10   2       75.69       69.74      4.93 o 
   9  10   2        2.22        0.22      2.30 o 
  10  10   2      145.54      144.15      8.01 o 
  11  10   2        8.16        7.46      2.89 o 
  -1  11   2        3.53        1.30      4.47 o 
   0  11   2       14.05       13.69      3.21 o 
   1  11   2      218.83      250.44      9.16 o 
   2  11   2       15.99       11.59      2.57 o 
   3  11   2       80.15       66.77     16.96 o 
   4  11   2       28.08       17.36      3.17 o 
   5  11   2       26.45       20.00      3.04 o 
   6  11   2       83.15       75.28      5.19 o 
   7  11   2       33.33       27.55      5.68 o 
   8  11   2       10.64       10.25      4.94 o 
   9  11   2        1.13       -1.68      2.44 o 
  10  11   2       33.56       23.11      3.89 o 
   1  12   2        4.53        9.13      4.29 o 
   2  12   2        3.29       -1.68      3.54 o 
   3  12   2      113.05      113.29      6.79 o 
   4  12   2       16.31        9.10      4.57 o 
   5  12   2      300.69      320.47     16.96 o 
   6  12   2      256.84      286.62     10.46 o 
   7  12   2       86.56       64.35      5.27 o 
   8  12   2      116.78      114.52      7.64 o 
   9  12   2       52.73       53.44      5.27 o 
   4  13   2        3.06        8.01      4.47 o 
   5  13   2       49.74       43.80      6.90 o 
   6  13   2       23.10        8.95      4.66 o 
   7  13   2      379.82      478.04     14.94 o 
  -6 -11   3       48.53       38.39      7.08 o 
  -5 -11   3        7.19        7.46      4.29 o 
  -4 -11   3        0.66       -2.42      3.17 o 
  -3 -11   3       54.88       40.77      7.83 o 
  -2 -11   3        6.26        5.20      3.09 o 
  -1 -11   3       37.24       41.54      6.24 o 
   0 -11   3        1.96       -0.32      3.26 o 
  -8 -10   3        6.09        6.15      4.47 o 
  -7 -10   3        7.68        0.56      3.73 o 
  -6 -10   3      134.56      133.45      9.69 o 
  -5 -10   3      111.77      110.09      6.29 o 
  -4 -10   3       19.32       15.10      6.34 o 
  -3 -10   3       66.02       54.83      4.67 o 
  -2 -10   3        2.12       -2.01      2.17 o 
  -1 -10   3        1.16        3.54      2.77 o 
   0 -10   3      441.62      520.35     15.68 o 
   1 -10   3      151.07      163.13      8.09 o 
   2 -10   3      215.58      226.60     27.21 o 
  -9  -9   3      104.52      119.84     10.06 o 
  -8  -9   3        0.62       -2.31      2.70 o 
  -7  -9   3      366.56      424.20     17.89 o 
  -6  -9   3       12.26        7.63      2.55 o 
  -5  -9   3        1.99        2.51      2.10 o 
  -4  -9   3       67.69       49.93      4.15 o 
  -3  -9   3       30.34       26.53      4.19 o 
  -2  -9   3       46.65       39.51      3.87 o 
  -1  -9   3      366.17      393.84     12.32 o 
   0  -9   3       62.57       54.66      4.53 o 
   1  -9   3        8.78        5.32      3.63 o 
   2  -9   3       91.86       87.73      9.13 o 
   3  -9   3        9.57        3.63      2.90 o 
   4  -9   3      126.96      142.52      7.77 o 
  -9  -8   3        0.74       -0.93      3.54 o 
  -8  -8   3       25.26        7.39      4.57 o 
  -7  -8   3       66.48       62.31      3.69 o 
  -6  -8   3      107.06       96.69      4.16 o 
  -5  -8   3       77.79       68.82      3.57 o 
  -4  -8   3       19.47        8.86      2.98 o 
  -3  -8   3      124.53      117.53      8.29 o 
  -2  -8   3      630.51      600.32     15.68 o 
  -1  -8   3        0.48        0.67      1.83 o 
   0  -8   3       18.25       17.29      4.01 o 
   1  -8   3        0.27       -1.91      1.91 o 
   2  -8   3        1.42       -0.84      2.00 o 
   3  -8   3      192.64      224.81      8.99 o 
   4  -8   3      109.08      111.50      6.61 o 
   5  -8   3       21.03       15.10      3.82 o 
 -10  -7   3       20.80       20.87      5.22 o 
  -9  -7   3       49.65       41.68      4.19 o 
  -8  -7   3       18.61        7.00      2.08 o 
  -7  -7   3       59.95       59.71      2.91 o 
  -6  -7   3      168.30      156.39      5.06 o 
  -5  -7   3        0.10       -1.79      1.79 o 
  -4  -7   3      334.34      336.21      7.83 o 
  -3  -7   3       26.05       16.70      1.75 o 
  -2  -7   3      178.71      160.55      6.26 o 
  -1  -7   3       29.88       23.45      3.63 o 
   0  -7   3       11.64        7.09      2.98 o 
   1  -7   3      389.78      384.75     11.46 o 
   2  -7   3        1.58        1.39      1.88 o 
   3  -7   3        0.35        0.81      2.14 o 
   4  -7   3        0.89        3.70      2.36 o 
   5  -7   3       20.81       13.46      3.08 o 
   6  -7   3        7.47        4.29      4.66 o 
 -10  -6   3        4.11        3.56      2.91 o 
  -9  -6   3      199.43      202.81      8.10 o 
  -8  -6   3       40.98       35.88      5.31 o 
  -7  -6   3       68.43       54.59      3.22 o 
  -6  -6   3      122.43      111.02      4.09 o 
  -5  -6   3       52.61       33.41      2.36 o 
  -4  -6   3        0.18       -0.96      0.96 o 
  -3  -6   3      152.26      135.34      6.32 o 
  -2  -6   3      391.24      377.09      7.90 o 
  -1  -6   3       61.47       43.31      3.31 o 
   0  -6   3       86.61       60.57      7.55 o 
   1  -6   3       66.47       54.31      3.75 o 
   2  -6   3      674.14      706.10     30.01 o 
   3  -6   3      463.33      481.27     13.39 o 
   4  -6   3      356.38      324.43     14.91 o 
   5  -6   3       85.45       82.47      5.44 o 
   6  -6   3        0.63        4.71      2.64 o 
   7  -6   3       15.14        8.01      4.47 o 
 -10  -5   3      295.37      347.16     11.79 o 
  -9  -5   3       95.50       90.86     12.86 o 
  -8  -5   3      120.00      128.37      5.99 o 
  -7  -5   3       76.12       51.46      4.97 o 
  -6  -5   3      256.46      222.46      5.93 o 
  -5  -5   3      343.50      342.51     15.13 o 
  -4  -5   3      541.19      503.09      9.92 o 
  -3  -5   3      715.34      684.31     12.53 o 
  -2  -5   3      245.15      217.04      5.15 o 
  -1  -5   3       47.64       45.86      3.03 o 
   0  -5   3       71.74       47.93      1.93 o 
   1  -5   3      511.30      476.36     16.68 o 
   2  -5   3       51.29       40.34      1.81 o 
   3  -5   3      670.90      682.79     16.77 o 
   4  -5   3      117.47      118.41      5.49 o 
   5  -5   3      527.86      570.63     15.23 o 
   6  -5   3        0.09       -0.75      1.98 o 
   7  -5   3       17.00       17.33      5.03 o 
   8  -5   3       52.44       54.24      7.83 o 
 -10  -4   3       21.55       10.84      3.34 o 
  -9  -4   3       41.88       25.73      3.55 o 
  -8  -4   3      155.10      175.64      8.85 o 
  -7  -4   3      165.13      129.47     15.38 o 
  -6  -4   3     1320.36     1418.00     23.99 o 
  -5  -4   3      382.87      339.37      7.50 o 
  -4  -4   3      614.76      620.54     14.48 o 
  -3  -4   3     1545.74     1776.02     28.60 o 
  -2  -4   3      107.52       93.39      2.90 o 
  -1  -4   3      389.54      431.59      8.13 o 
   0  -4   3      114.61       79.28      2.43 o 
   1  -4   3      314.87      331.73      9.02 o 
   2  -4   3       61.46       47.75      2.03 o 
   3  -4   3       13.64        6.28      1.09 o 
   4  -4   3       60.77       46.52      2.24 o 
   5  -4   3      264.33      238.33      7.08 o 
   6  -4   3      392.71      411.24     11.78 o 
   7  -4   3        0.36        0.56      2.06 o 
   8  -4   3      108.94      104.75      9.69 o 
   9  -4   3        3.56       -0.93      3.91 o 
 -10  -3   3      218.08      235.67      9.55 o 
  -9  -3   3       51.66       39.06      4.01 o 
  -8  -3   3       27.80       17.58      2.77 o 
  -7  -3   3      124.61      113.86      8.76 o 
  -6  -3   3      166.75      149.80      4.30 o 
  -5  -3   3       96.97       78.31      2.79 o 
  -4  -3   3     1462.19     1491.01     24.32 o 
  -3  -3   3      108.51      109.69      3.11 o 
  -2  -3   3     1979.40     2034.60     35.33 o 
  -1  -3   3      500.91      662.77     11.44 o 
   0  -3   3      193.74      205.97      4.23 o 
   1  -3   3      176.46      159.14      5.13 o 
   2  -3   3     1228.31     1227.20     25.41 o 
   3  -3   3      392.02      397.32      7.66 o 
   4  -3   3      995.40      991.20     20.92 o 
   5  -3   3      177.69      177.68      4.80 o 
   6  -3   3      375.89      397.56      8.68 o 
   7  -3   3        0.52        0.20      1.35 o 
   8  -3   3     1271.41     1497.70     32.79 o 
   9  -3   3        0.66        0.00      3.73 o 
  10  -3   3      144.38      133.08     11.56 o 
 -10  -2   3        3.34       -1.19      2.64 o 
  -9  -2   3      127.99      109.43      5.99 o 
  -8  -2   3        0.66        0.30      1.91 o 
  -7  -2   3      322.73      326.12     10.07 o 
  -6  -2   3       25.38       19.71      2.49 o 
  -5  -2   3      775.02      815.56     17.82 o 
  -4  -2   3        8.29        6.62      1.38 o 
  -3  -2   3     1377.86     1462.33     23.49 o 
  -2  -2   3        0.97        0.22      0.93 o 
  -1  -2   3      876.57      962.91     15.71 o 
   0  -2   3     3745.70     3957.04     60.18 o 
   1  -2   3        8.04        5.33      1.05 o 
   2  -2   3        0.42       -0.39      0.72 o 
   3  -2   3       11.36        1.82      1.00 o 
   4  -2   3       31.06       19.60      1.39 o 
   5  -2   3      361.94      373.04      7.72 o 
   6  -2   3      615.32      634.68     12.11 o 
   7  -2   3        2.84        2.83      1.33 o 
   8  -2   3       82.44       74.54      3.60 o 
   9  -2   3        3.49        4.44      2.19 o 
  10  -2   3      198.03      222.00     20.22 o 
 -10  -1   3       22.36       14.79      3.34 o 
  -9  -1   3       40.43       37.49      4.66 o 
  -8  -1   3       94.18       88.97      9.88 o 
  -7  -1   3     1137.45     1254.73     27.86 o 
  -6  -1   3       33.65       29.62      2.90 o 
  -5  -1   3      564.68      539.65      9.95 o 
  -4  -1   3       64.64       60.81      2.07 o 
  -3  -1   3      211.70      201.49      7.95 o 
  -2  -1   3     4347.39     4642.69     70.50 o 
  -1  -1   3     4422.07     4455.57     67.49 o 
   0  -1   3     6225.47     6153.81     92.59 o 
   1  -1   3     1728.90     1824.70     28.38 o 
   2  -1   3        4.45        6.14      2.28 o 
   3  -1   3      153.96      165.46      5.04 o 
   4  -1   3     1382.84     1407.59     22.84 o 
   5  -1   3      724.58      737.96     13.08 o 
   6  -1   3      272.48      245.18     10.65 o 
   7  -1   3       39.72       38.03      2.40 o 
   8  -1   3       44.63       37.65      2.56 o 
   9  -1   3       23.30       11.55      2.60 o 
  10  -1   3       48.70       45.05      4.25 o 
  11  -1   3       61.94       48.00      4.78 o 
 -10   0   3       79.76       75.17      6.00 o 
  -9   0   3        1.20        0.62      2.44 o 
  -8   0   3      200.91      194.86     11.37 o 
  -7   0   3        1.91       -0.62      1.78 o 
  -6   0   3       71.25       61.57      4.01 o 
  -5   0   3      502.94      480.58     21.25 o 
  -4   0   3       76.60       73.83      3.49 o 
  -3   0   3      167.10      140.13      5.70 o 
  -2   0   3      671.22      672.68     11.27 o 
  -1   0   3       93.04       62.15      4.81 o 
   0   0   3      165.07      149.06      4.49 o 
   1   0   3        0.56        0.03      0.35 o 
   2   0   3      778.69      791.46     12.85 o 
   3   0   3    10668.89    10925.89    163.72 o 
   4   0   3     1240.97     1348.64     21.75 o 
   5   0   3      117.42      110.45      4.85 o 
   6   0   3        6.73        1.83      0.96 o 
   7   0   3        0.10       -0.58      0.96 o 
   8   0   3     1269.90     1288.54     22.26 o 
   9   0   3      580.78      629.20     12.65 o 
  10   0   3        8.84        6.54      3.17 o 
  11   0   3       49.98       37.66      5.96 o 
  -9   1   3        0.01       -1.03      2.30 o 
  -8   1   3       78.40       69.57     13.51 o 
  -7   1   3      562.67      584.04     15.67 o 
  -6   1   3       21.71       12.04      2.17 o 
  -5   1   3       58.84       44.32      3.23 o 
  -4   1   3      113.24       87.73      3.95 o 
  -3   1   3       32.30       15.28      1.71 o 
  -2   1   3       41.77       40.37      2.10 o 
  -1   1   3       70.70       44.35      1.45 o 
   0   1   3      554.16      560.05     13.10 o 
   1   1   3        1.14        0.25      0.35 o 
   2   1   3     1809.91     1866.00     33.90 o 
   3   1   3      228.71      213.96      4.30 o 
   4   1   3       35.02       16.09      1.17 o 
   5   1   3      223.36      204.34      6.53 o 
   6   1   3      451.93      428.27      9.10 o 
   7   1   3      993.55     1011.28     17.60 o 
   8   1   3      141.60      124.38      4.07 o 
   9   1   3       23.99       17.42      1.90 o 
  10   1   3      143.93      134.53      7.73 o 
  11   1   3        7.03        0.66      2.42 o 
  12   1   3        3.02        1.37      2.89 o 
  -9   2   3       87.10       92.10      6.44 o 
  -8   2   3      301.97      280.62     10.20 o 
  -7   2   3       64.49       45.28      8.57 o 
  -6   2   3        2.80        0.72      1.64 o 
  -5   2   3       69.05       49.91      3.48 o 
  -4   2   3       49.92       40.99      2.96 o 
  -3   2   3      100.96       65.22      3.21 o 
  -2   2   3     3608.17     3893.22     74.02 o 
  -1   2   3      446.43      499.82     10.20 o 
   0   2   3       54.00       47.64      1.48 o 
   1   2   3      433.43      409.63      7.07 o 
   2   2   3      819.42      909.10     14.56 o 
   3   2   3      549.55      512.72      8.75 o 
   4   2   3      208.01      174.79      3.86 o 
   5   2   3      341.90      289.43      5.88 o 
   6   2   3      684.55      656.71     11.83 o 
   7   2   3        2.71        1.27      1.18 o 
   8   2   3      112.28       96.65      5.91 o 
   9   2   3       51.82       37.98      2.55 o 
  10   2   3       81.76       76.35      8.39 o 
  11   2   3      417.23      469.84     13.57 o 
  12   2   3      114.38      104.28      6.33 o 
  -8   3   3        9.96        5.83      5.13 o 
  -7   3   3       31.89       19.83      3.13 o 
  -6   3   3      143.35      138.23     11.84 o 
  -5   3   3     1028.16     1074.28     40.82 o 
  -4   3   3      267.83      258.35     12.02 o 
  -3   3   3      140.97      136.47      5.06 o 
  -2   3   3       21.18       16.13      2.05 o 
  -1   3   3        6.06        1.61      0.60 o 
   0   3   3     2290.43     2420.42     37.35 o 
   1   3   3     1095.18     1070.31     24.62 o 
   2   3   3       28.85       23.21      1.45 o 
   3   3   3     1289.63     1399.79     48.09 o 
   4   3   3      518.16      526.84     19.93 o 
   5   3   3      344.10      357.48      6.85 o 
   6   3   3      294.38      273.48     10.07 o 
   7   3   3       94.56       72.52      2.70 o 
   8   3   3        4.25        2.59      1.12 o 
   9   3   3      478.86      468.94     21.66 o 
  10   3   3        0.61        0.51      1.66 o 
  11   3   3       34.41       35.38      3.75 o 
  12   3   3        1.25        3.73      3.35 o 
  -8   4   3      105.58      106.85      6.82 o 
  -7   4   3       11.44        5.22      3.35 o 
  -6   4   3      543.63      581.91     22.83 o 
  -5   4   3       32.47       22.91      4.29 o 
  -4   4   3       62.59       71.42      4.06 o 
  -3   4   3       76.64       61.40      4.38 o 
  -2   4   3      190.59      182.03      5.46 o 
  -1   4   3      595.25      596.81     10.62 o 
   0   4   3     1241.46     1208.10     19.60 o 
   1   4   3      309.08      278.13      5.52 o 
   2   4   3        7.27        2.86      0.63 o 
   3   4   3     2791.32     2927.16     54.82 o 
   4   4   3      245.99      212.44      9.97 o 
   6   4   3      644.32      629.51     12.50 o 
   7   4   3       55.08       37.04      3.04 o 
   8   4   3     1190.90     1204.38     20.69 o 
   9   4   3       35.50       28.69      2.24 o 
  10   4   3      126.88      114.62      6.81 o 
  11   4   3       60.13       71.94      7.46 o 
  12   4   3       93.46       93.75      8.95 o 
  -7   5   3      301.68      348.37     11.99 o 
  -6   5   3       22.36       16.14      2.86 o 
  -5   5   3        4.33        1.28      1.83 o 
  -4   5   3       14.22        6.52      1.88 o 
  -3   5   3      105.93      106.31      3.43 o 
  -2   5   3      280.92      250.09      5.73 o 
  -1   5   3     1482.65     1626.70     29.95 o 
   0   5   3     2475.60     2723.03     42.55 o 
   1   5   3      873.55      953.58     16.00 o 
   2   5   3       78.40       63.22      2.08 o 
   3   5   3       41.13       39.08      6.06 o 
   4   5   3      822.12      762.26     16.34 o 
   5   5   3      104.29       82.38      3.56 o 
   6   5   3      176.81      203.12     11.94 o 
   7   5   3       11.80        5.86      1.04 o 
   8   5   3      327.32      310.57     11.83 o 
   9   5   3       26.02       16.55      1.84 o 
  10   5   3      327.59      341.61     10.35 o 
  11   5   3       16.38       11.83      2.44 o 
  12   5   3       71.42       64.30      7.64 o 
  -7   6   3       43.24       48.07      5.06 o 
  -6   6   3       22.10       24.31      3.58 o 
  -5   6   3      178.99      200.91      8.07 o 
  -4   6   3       48.12       45.32      7.92 o 
  -3   6   3        0.58        2.35      1.57 o 
  -2   6   3      611.30      635.66     11.98 o 
  -1   6   3        3.67        2.48      0.96 o 
   0   6   3     3355.93     3647.36     58.84 o 
   1   6   3      389.02      379.13      7.64 o 
   3   6   3        5.52        5.86      0.90 o 
   4   6   3      123.09      139.84      5.78 o 
   5   6   3      777.19      776.66     18.17 o 
   6   6   3     1659.17     1754.99     50.04 o 
   7   6   3       93.99       69.98      3.36 o 
   8   6   3      463.07      475.47     12.44 o 
   9   6   3      137.45      109.76      5.06 o 
  10   6   3        0.04        1.20      1.78 o 
  11   6   3       91.26       79.76     10.16 o 
  12   6   3      162.96      140.90     10.25 o 
  -6   7   3       58.11       45.75      4.78 o 
  -5   7   3       60.59       57.90      4.93 o 
  -4   7   3        2.13        0.44      2.15 o 
  -3   7   3       41.43       33.34      3.40 o 
  -2   7   3      146.36      149.51      7.21 o 
  -1   7   3        7.34        6.07      1.31 o 
   0   7   3      461.32      474.03      9.53 o 
   1   7   3      219.24      183.01      6.42 o 
   2   7   3       18.91        9.70      1.24 o 
   3   7   3      230.07      202.04      4.93 o 
   4   7   3     1291.72     1383.66     22.76 o 
   5   7   3        7.40        4.47      1.32 o 
   6   7   3      234.58      250.04      7.78 o 
   7   7   3      117.82       92.60      5.13 o 
   8   7   3       13.74       12.87      2.17 o 
   9   7   3       22.09        5.98      2.04 o 
  10   7   3      203.60      189.52      7.54 o 
  11   7   3       47.26       33.78      4.66 o 
  12   7   3        0.06        3.73      4.29 o 
  -5   8   3       19.77       20.53      5.87 o 
  -4   8   3        6.98        4.03      2.55 o 
  -3   8   3       63.65       60.26      5.41 o 
  -2   8   3        0.00       -0.05      3.17 o 
  -1   8   3       31.28       29.10      3.78 o 
   0   8   3      524.70      528.96     10.75 o 
   1   8   3        2.72        2.85      1.06 o 
   2   8   3      153.45      142.92     11.21 o 
   3   8   3     1544.98     1639.99     29.09 o 
   4   8   3        4.18        3.91      1.09 o 
   5   8   3      285.58      249.72      7.90 o 
   6   8   3       74.72       57.88     10.16 o 
   7   8   3       19.48       17.52      2.44 o 
   8   8   3      594.30      622.79     23.86 o 
   9   8   3      484.19      473.36     13.23 o 
  10   8   3      102.84       92.50      5.49 o 
  11   8   3       19.09        7.69      2.70 o 
  12   8   3       19.36       16.15      3.40 o 
  -4   9   3       15.75       16.20      3.49 o 
  -3   9   3        3.22        1.57      2.51 o 
  -2   9   3       47.72       36.43      4.19 o 
  -1   9   3      274.89      285.40      7.38 o 
   0   9   3        4.82        4.68      1.55 o 
   1   9   3       53.91       57.59      2.68 o 
   2   9   3      285.47      264.03      6.66 o 
   3   9   3       76.42       65.32      3.19 o 
   4   9   3      472.23      448.08     18.73 o 
   5   9   3       47.83       28.11      7.36 o 
   6   9   3        0.33        0.39      1.64 o 
   7   9   3      502.61      505.23     13.71 o 
   8   9   3        1.36        0.49      1.64 o 
   9   9   3       27.87       26.12      5.31 o 
  10   9   3        8.91        7.19      2.57 o 
  11   9   3        1.77       -0.17      2.55 o 
  12   9   3       69.13       66.86      5.53 o 
  -3  10   3      216.39      234.61      9.37 o 
  -2  10   3       18.95       17.60      3.40 o 
  -1  10   3        2.40        3.85      3.82 o 
   0  10   3       27.14       19.16      2.69 o 
   1  10   3       31.55       18.45      2.21 o 
   2  10   3       61.23       46.34      3.31 o 
   3  10   3       25.48       26.07      2.95 o 
   4  10   3       22.45       11.47      3.17 o 
   5  10   3       17.47       11.57      2.33 o 
   6  10   3      121.92      110.23      7.73 o 
   7  10   3        0.16        2.92      1.91 o 
   8  10   3      217.30      205.99     12.02 o 
   9  10   3       92.66       92.94      5.86 o 
  10  10   3      110.76      104.46      6.44 o 
  11  10   3       93.84       88.90      6.29 o 
  -1  11   3       88.85       95.99      9.13 o 
   0  11   3       59.19       45.93      3.52 o 
   1  11   3      479.88      517.00     19.57 o 
   2  11   3       20.56       20.75      3.09 o 
   3  11   3        8.96        4.62      2.52 o 
   4  11   3        3.93       -0.83      1.92 o 
   5  11   3      149.31      138.44      6.37 o 
   6  11   3       28.53       22.88      3.54 o 
   7  11   3      261.89      261.45      9.55 o 
   8  11   3        4.64        2.32      3.54 o 
   9  11   3       71.96       68.05      7.08 o 
  10  11   3       22.26       18.95      3.66 o 
  11  11   3        3.78        5.87      3.26 o 
   1  12   3        0.70       -2.05      3.91 o 
   2  12   3       94.92       84.15      5.57 o 
   3  12   3       52.81       32.83      3.87 o 
   4  12   3       10.82        6.17      2.57 o 
   5  12   3       40.22       23.35      3.48 o 
   6  12   3       31.41       22.92      3.42 o 
   7  12   3        0.35        2.32      2.44 o 
   8  12   3       76.29       67.79      8.95 o 
   9  12   3       65.28       77.90      6.13 o 
  10  12   3       88.77       85.87      8.20 o 
   3  13   3      101.27       77.91      8.95 o 
   4  13   3      301.73      336.42     17.15 o 
   5  13   3        2.77        1.30      7.83 o 
   6  13   3       20.09       12.48      3.61 o 
   7  13   3       11.60        8.20      3.29 o 
   8  13   3       97.69      112.48     12.21 o 
  -3 -11   4        6.05        1.76      3.23 o 
  -6 -10   4       10.16        9.51      4.47 o 
  -5 -10   4      399.33      428.92     13.57 o 
  -4 -10   4       10.76        9.54      2.95 o 
  -3 -10   4       90.70       85.30      5.91 o 
  -2 -10   4       90.72       95.58      8.48 o 
  -1 -10   4       17.63       17.14      3.26 o 
   0 -10   4        6.55        5.18      2.86 o 
   1 -10   4      430.51      511.23     16.12 o 
  -7  -9   4      147.41      154.32     10.25 o 
  -6  -9   4        7.32        2.56      2.63 o 
  -5  -9   4      101.65      101.01      7.73 o 
  -4  -9   4       75.18       74.41      5.13 o 
  -3  -9   4       43.49       19.90      3.21 o 
  -2  -9   4        6.38        4.10      2.50 o 
  -1  -9   4      383.64      406.55     12.78 o 
   0  -9   4       17.89       13.15      2.83 o 
   1  -9   4       86.69       92.68      9.69 o 
   2  -9   4      122.20      125.77      7.19 o 
   3  -9   4      195.38      202.36      9.20 o 
  -8  -8   4      255.36      319.64     15.66 o 
  -7  -8   4       87.06       82.23      5.40 o 
  -6  -8   4        0.28        0.17      2.17 o 
  -5  -8   4       24.97       25.28      3.29 o 
  -4  -8   4       49.29       35.39      5.03 o 
  -3  -8   4      147.26      157.83      6.79 o 
  -2  -8   4      441.64      477.12     13.64 o 
  -1  -8   4        5.57        2.51      2.10 o 
   0  -8   4       31.96       23.42      4.47 o 
   1  -8   4       54.90       47.40      4.33 o 
   2  -8   4      300.18      315.43     11.93 o 
   3  -8   4      113.02      118.93      7.46 o 
   4  -8   4       94.75       94.73     10.25 o 
   5  -8   4       23.02       20.74      3.98 o 
  -9  -7   4        5.27        4.58      3.26 o 
  -8  -7   4        1.30        0.36      2.51 o 
  -7  -7   4       69.05       61.86      3.59 o 
  -6  -7   4       41.74       36.31      3.83 o 
  -5  -7   4      180.08      182.90      7.66 o 
  -4  -7   4      442.96      429.99      9.45 o 
  -3  -7   4      210.61      175.79      6.85 o 
  -2  -7   4       12.09        5.14      2.61 o 
  -1  -7   4      195.06      189.39      7.24 o 
   0  -7   4      185.24      171.67      7.64 o 
   1  -7   4      180.43      166.88     10.25 o 
   2  -7   4      507.03      521.83     18.08 o 
   3  -7   4      193.39      191.38      8.03 o 
   4  -7   4        3.07        1.78      2.44 o 
   5  -7   4        9.95        6.73      3.00 o 
   6  -7   4       38.86       46.77      4.91 o 
  -9  -6   4       56.86       59.39      7.83 o 
  -8  -6   4       99.80       88.13      6.43 o 
  -7  -6   4        0.50        0.99      1.56 o 
  -6  -6   4       89.32       85.60      3.66 o 
  -5  -6   4        1.10        1.28      1.25 o 
  -4  -6   4      104.42       96.83      3.67 o 
  -3  -6   4      149.89      137.42      4.25 o 
  -2  -6   4      639.64      621.37     11.86 o 
  -1  -6   4       12.01        9.53      1.88 o 
   0  -6   4      816.86      814.88     29.82 o 
   1  -6   4       52.98       45.54      3.61 o 
   2  -6   4        0.60        1.44      1.57 o 
   3  -6   4      257.76      222.80     11.93 o 
   4  -6   4       63.04       58.13      4.53 o 
   5  -6   4      527.84      547.87     20.04 o 
   6  -6   4      100.33      120.34      9.97 o 
   7  -6   4        1.80        1.12      4.85 o 
 -10  -5   4      264.40      315.70     11.43 o 
  -9  -5   4      336.92      391.45     12.56 o 
  -8  -5   4       21.36       23.04      3.29 o 
  -7  -5   4      166.59      155.32      6.50 o 
  -6  -5   4      171.58      179.50      5.27 o 
  -5  -5   4        0.06       -0.68      1.12 o 
  -4  -5   4      243.85      241.04      5.95 o 
  -3  -5   4      733.80      754.06     13.71 o 
  -2  -5   4      547.59      561.57     11.51 o 
  -1  -5   4      789.85      756.12     16.86 o 
   0  -5   4      418.85      422.03     11.84 o 
   1  -5   4      180.75      167.58      6.80 o 
   2  -5   4        0.67       -1.19      1.19 o 
   3  -5   4      194.92      167.71      7.27 o 
   4  -5   4      453.36      473.49     24.51 o 
   5  -5   4       86.69      102.56      5.41 o 
   6  -5   4        9.16        7.49      2.36 o 
   7  -5   4        6.06        4.15      2.68 o 
   8  -5   4      134.60      148.55     12.49 o 
 -10  -4   4       26.94       22.51      5.59 o 
  -9  -4   4        0.26        1.94      3.08 o 
  -8  -4   4       14.96        6.80      2.37 o 
  -7  -4   4      381.95      412.70     11.98 o 
  -6  -4   4        4.82        3.29      1.31 o 
  -5  -4   4      340.10      294.22      6.85 o 
  -4  -4   4      137.81      120.95      3.78 o 
  -3  -4   4       87.41       68.39      3.65 o 
  -2  -4   4       12.53       12.04      2.18 o 
  -1  -4   4       36.42       37.00      1.70 o 
   0  -4   4      890.02      932.20     20.55 o 
   1  -4   4      309.42      293.11     12.11 o 
   2  -4   4      397.87      389.72     15.56 o 
   3  -4   4       15.51        9.64      1.86 o 
   4  -4   4       14.71        9.98      2.15 o 
   5  -4   4       33.01       19.57      2.68 o 
   6  -4   4       24.32       21.10      2.95 o 
   7  -4   4      205.50      199.56      8.95 o 
   8  -4   4      154.40      167.37     11.74 o 
   9  -4   4       74.22       70.82      8.95 o 
 -10  -3   4      137.37      128.77      8.95 o 
  -9  -3   4        0.47        1.17      2.51 o 
  -8  -3   4      176.00      161.76      7.11 o 
  -7  -3   4      249.09      253.69      8.75 o 
  -6  -3   4      651.01      635.76     15.80 o 
  -5  -3   4       80.53       57.06      4.30 o 
  -4  -3   4      561.25      556.39     10.61 o 
  -3  -3   4       16.91        9.53      1.22 o 
  -1  -3   4      680.76      676.62     15.10 o 
   1  -3   4      775.25      817.90     21.99 o 
   2  -3   4        0.04       -0.29      0.98 o 
   3  -3   4      315.38      361.81      9.86 o 
   4  -3   4       30.96       16.88      1.41 o 
   5  -3   4        0.94        0.91      1.00 o 
   6  -3   4       25.76       16.57      2.99 o 
   7  -3   4      147.50      142.24      6.71 o 
   8  -3   4      145.30      141.90      6.54 o 
   9  -3   4       36.31       29.63      6.15 o 
  10  -3   4       44.76       58.90      8.20 o 
 -10  -2   4        1.91       -0.31      2.62 o 
  -9  -2   4        1.15        2.86      2.57 o 
  -8  -2   4        3.76        1.14      2.15 o 
  -7  -2   4      695.28      719.70     18.15 o 
  -6  -2   4      220.76      229.67     12.58 o 
  -5  -2   4      253.31      218.47      5.28 o 
  -4  -2   4       18.51       11.07      1.20 o 
  -3  -2   4        9.72        2.86      0.94 o 
   0  -2   4     2859.38     3117.16     47.90 o 
   1  -2   4       73.04       40.68      2.57 o 
   2  -2   4      108.96      143.30      6.24 o 
   3  -2   4     1265.53     1441.82     23.26 o 
   4  -2   4      520.49      527.94      9.85 o 
   5  -2   4      145.29      134.77      3.83 o 
   6  -2   4      448.47      459.86      9.47 o 
   7  -2   4        7.30        2.88      1.31 o 
   8  -2   4       79.32       69.93      3.49 o 
   9  -2   4      175.63      193.46     12.30 o 
  10  -2   4       13.80        4.29      4.29 o 
  -9  -1   4       35.86       30.19      8.67 o 
  -8  -1   4       30.17       23.95      3.31 o 
  -7  -1   4      353.31      348.44     10.92 o 
  -6  -1   4      290.49      284.26     13.23 o 
  -5  -1   4      599.46      586.96     14.60 o 
  -4  -1   4        0.54        0.75      0.78 o 
  -3  -1   4       19.87        7.32      0.96 o 
  -2  -1   4      586.61      572.01     10.19 o 
  -1  -1   4     3431.44     3540.07     54.15 o 
   0  -1   4      711.77      771.96     18.50 o 
   1  -1   4     1335.47     1325.21     23.21 o 
   2  -1   4        0.13       -0.14      0.44 o 
   3  -1   4       10.47       10.98      1.50 o 
   4  -1   4      113.01       88.97      2.71 o 
   5  -1   4     1081.28     1181.75     21.29 o 
   6  -1   4        1.39        1.44      0.96 o 
   7  -1   4        1.44        2.50      1.16 o 
   8  -1   4      434.78      455.07      9.83 o 
   9  -1   4       16.19       12.54      2.71 o 
  10  -1   4      466.59      507.87     20.41 o 
  11  -1   4        8.39        6.34      4.85 o 
  -9   0   4        0.08        1.95      2.63 o 
  -8   0   4        0.27       -0.80      3.63 o 
  -7   0   4       61.22       51.24      4.57 o 
  -6   0   4      153.32      138.25      5.91 o 
  -5   0   4      359.12      346.87      9.94 o 
  -4   0   4       67.60       57.06      3.34 o 
  -2   0   4        0.94        3.17      0.68 o 
  -1   0   4      171.41      155.92      3.93 o 
   0   0   4      275.41      240.32      4.75 o 
   1   0   4      769.22      867.14     14.11 o 
   2   0   4      158.95      178.53      3.78 o 
   3   0   4      224.33      175.56      3.92 o 
   4   0   4     1109.29     1245.30     21.68 o 
   5   0   4      608.39      689.28     20.33 o 
   6   0   4      131.10      122.51      6.16 o 
   7   0   4      310.19      328.72      7.44 o 
   8   0   4        6.10        2.71      1.38 o 
   9   0   4       19.86       14.44      3.97 o 
  10   0   4       49.08       28.72      7.18 o 
  11   0   4       70.88       75.25      5.41 o 
  -9   1   4        0.05        2.35      2.73 o 
  -8   1   4      212.26      237.51      9.27 o 
  -7   1   4      317.01      287.27      9.94 o 
  -6   1   4       88.00       84.46      7.27 o 
  -5   1   4      536.33      494.99     20.32 o 
  -4   1   4      708.78      729.17     17.05 o 
  -3   1   4      172.28      153.75      5.25 o 
  -2   1   4       38.82       37.56      2.36 o 
  -1   1   4      143.72      133.63      4.61 o 
   0   1   4     2525.95     2623.45     42.93 o 
   1   1   4     1661.15     1628.07     25.49 o 
   2   1   4      451.78      443.14      7.81 o 
   3   1   4        0.72        0.10      0.49 o 
   4   1   4     1055.15     1129.49     22.84 o 
   5   1   4      307.51      297.28      6.20 o 
   6   1   4      779.89      803.41     14.20 o 
   7   1   4     1619.00     1680.51     27.75 o 
   8   1   4       19.64       15.93      1.78 o 
   9   1   4        1.11       -0.14      1.43 o 
  10   1   4       55.93       44.04      3.03 o 
  11   1   4       93.72       90.08      5.38 o 
  12   1   4        0.63        3.31      3.02 o 
  -9   2   4       80.84       84.36      9.32 o 
  -8   2   4      341.43      396.89     13.09 o 
  -7   2   4        0.93        0.94      2.06 o 
  -6   2   4       71.54       51.86      5.59 o 
  -5   2   4      133.99      111.07      6.52 o 
  -4   2   4       37.01       32.92      2.76 o 
  -3   2   4       18.28        6.23      1.38 o 
  -2   2   4      783.46      751.12     16.65 o 
  -1   2   4      114.68      120.23      2.96 o 
   0   2   4     2960.78     3016.69     46.20 o 
   1   2   4      473.53      498.16      8.68 o 
   2   2   4     1435.10     1516.80     23.85 o 
   3   2   4        1.65        1.51      0.57 o 
   4   2   4      283.54      254.49      5.20 o 
   5   2   4     1289.44     1258.03     20.55 o 
   6   2   4     1370.16     1468.89     24.06 o 
   7   2   4        9.16        6.65      1.25 o 
   8   2   4     1214.24     1269.94     21.83 o 
   9   2   4      232.59      228.48      6.12 o 
  10   2   4      265.87      244.00      8.13 o 
  11   2   4      116.54      108.08      5.53 o 
  12   2   4       29.12       20.87      3.48 o 
  -8   3   4       10.78        7.42      3.13 o 
  -7   3   4        0.06       -1.11      2.19 o 
  -6   3   4      142.37      130.61      6.29 o 
  -5   3   4      686.77      666.50     16.92 o 
  -4   3   4      495.62      505.27     13.23 o 
  -3   3   4      126.01      106.19      4.55 o 
  -2   3   4       44.41       27.01      2.42 o 
  -1   3   4      640.56      723.62     12.39 o 
   0   3   4      642.39      643.39     15.77 o 
   1   3   4     1178.43     1167.16     18.75 o 
   2   3   4      286.18      295.60      5.62 o 
   3   3   4     1981.44     2148.34     58.93 o 
   4   3   4      491.69      464.41      8.33 o 
   5   3   4      556.29      540.70      9.67 o 
   6   3   4        8.97        3.81      0.85 o 
   7   3   4      375.26      378.86      7.81 o 
   8   3   4       59.44       48.52      5.42 o 
   9   3   4     1162.77     1270.51     22.12 o 
  10   3   4       63.39       63.50      3.50 o 
  11   3   4       54.25       46.73      4.08 o 
  12   3   4       34.98       22.59      6.80 o 
  -8   4   4      134.11      131.10      7.64 o 
  -7   4   4       14.63        9.99      2.89 o 
  -6   4   4      580.08      611.86     16.77 o 
  -5   4   4      347.82      373.23     11.45 o 
  -4   4   4       27.31       21.05      3.91 o 
  -3   4   4        7.18        6.95      1.64 o 
  -2   4   4      743.07      768.07     13.43 o 
  -1   4   4      721.96      832.47     14.29 o 
   0   4   4     1129.11     1156.06     18.99 o 
   1   4   4     1947.91     2064.92     32.34 o 
   2   4   4      136.20      117.12      2.96 o 
   3   4   4       30.96       31.66      1.85 o 
   4   4   4     2087.53     2252.69     43.03 o 
   5   4   4      687.32      683.13     16.57 o 
   6   4   4      700.46      727.18     18.60 o 
   7   4   4       83.29       75.04      2.68 o 
   8   4   4      902.81      942.58     17.32 o 
   9   4   4      421.60      460.77      9.76 o 
  10   4   4       13.47        7.92      1.68 o 
  11   4   4      193.76      211.65     13.14 o 
  12   4   4       96.40      111.08      9.51 o 
  -7   5   4       59.85       62.06      5.36 o 
  -6   5   4        0.00       -1.78      2.24 o 
  -5   5   4      149.01      129.94      6.21 o 
  -4   5   4       16.63       14.24      2.55 o 
  -3   5   4      158.88      131.15      9.32 o 
  -2   5   4       28.87       18.23      1.51 o 
  -1   5   4        7.90        2.65      0.94 o 
   0   5   4       28.31       14.60      1.31 o 
   1   5   4      182.58      174.43      5.31 o 
   2   5   4      249.64      226.00      4.90 o 
   3   5   4      264.28      267.93      5.43 o 
   4   5   4      526.76      486.00     11.33 o 
   5   5   4       17.63        9.40      1.51 o 
   6   5   4      358.66      345.55      9.88 o 
   7   5   4       47.14       39.44      2.83 o 
   8   5   4        8.51        5.37      1.33 o 
   9   5   4       30.70       18.59      2.50 o 
  10   5   4       14.24       11.11      2.28 o 
  11   5   4       18.87       18.60      2.95 o 
  12   5   4      115.47      129.72      9.88 o 
  13   5   4        1.35        1.30      4.47 o 
  -6   6   4        2.61        1.52      2.57 o 
  -5   6   4       35.50       28.12      4.10 o 
  -4   6   4      330.26      342.71     10.92 o 
  -3   6   4       10.09        8.66      2.80 o 
  -2   6   4      210.69      196.12      5.17 o 
  -1   6   4       46.99       34.10      2.11 o 
   0   6   4      197.34      192.45      4.90 o 
   1   6   4      754.37      728.61     13.02 o 
   2   6   4      951.04      982.18     16.64 o 
   3   6   4      662.96      645.15     11.49 o 
   4   6   4      316.45      322.46     12.77 o 
   5   6   4      259.19      246.96      7.25 o 
   6   6   4      418.02      377.93     10.02 o 
   7   6   4       38.57       27.16      2.57 o 
   8   6   4      308.24      286.75     10.06 o 
   9   6   4      314.58      302.47      9.42 o 
  10   6   4      177.81      141.59      6.80 o 
  11   6   4        4.10        4.86      2.30 o 
  12   6   4        1.12        0.00      2.50 o 
  13   6   4       79.72       95.99      9.88 o 
  -5   7   4      270.08      304.39     10.92 o 
  -4   7   4        3.94        4.21      2.51 o 
  -3   7   4       13.60       12.45      2.60 o 
  -2   7   4      672.27      651.13     20.60 o 
  -1   7   4     1025.12     1061.75     18.73 o 
   0   7   4        4.10        1.66      1.01 o 
   1   7   4      561.31      587.89     11.23 o 
   2   7   4       51.51       40.07      2.18 o 
   3   7   4       18.10       11.01      1.64 o 
   4   7   4     1308.92     1409.87     23.15 o 
   5   7   4      238.29      222.83      7.05 o 
   6   7   4       26.95       17.13      2.11 o 
   7   7   4        0.34        0.45      1.25 o 
   8   7   4      296.74      296.72     11.18 o 
   9   7   4        3.48        1.77      1.71 o 
  10   7   4      200.24      178.05      7.22 o 
  11   7   4       47.19       37.94      4.03 o 
  12   7   4       78.95       63.46      5.12 o 
  13   7   4       80.60       64.49      8.39 o 
  -5   8   4       35.17       24.05      4.08 o 
  -4   8   4       21.36       13.79      3.15 o 
  -3   8   4      161.39      154.98      6.97 o 
  -2   8   4       26.54       15.38      2.60 o 
  -1   8   4      523.41      517.60     10.84 o 
   0   8   4      961.19      985.25     17.81 o 
   1   8   4      249.03      228.84      5.88 o 
   2   8   4      614.27      628.84     12.05 o 
   3   8   4      935.85      918.89     16.27 o 
   4   8   4        2.55        0.88      1.38 o 
   5   8   4      254.70      224.39      7.38 o 
   6   8   4       54.03       57.75      4.94 o 
   7   8   4      138.03      132.67     11.18 o 
   8   8   4      220.64      249.44      9.97 o 
   9   8   4      433.11      422.19     12.37 o 
  10   8   4       35.42       21.29      3.16 o 
  11   8   4       90.94       87.02      7.08 o 
  12   8   4       50.47       59.48      5.13 o 
  -4   9   4        6.85        7.98      3.36 o 
  -3   9   4        3.04        0.56      3.73 o 
  -2   9   4      119.50       96.79      5.54 o 
  -1   9   4       20.42       18.63      5.13 o 
   0   9   4        3.86        0.49      1.46 o 
   1   9   4      560.48      550.97     11.99 o 
   2   9   4      223.27      207.84      5.80 o 
   3   9   4        4.89        2.52      1.58 o 
   4   9   4      388.39      384.95     10.80 o 
   5   9   4      284.61      264.68     12.30 o 
   6   9   4       83.69       80.52      4.51 o 
   7   9   4      192.11      178.65      6.98 o 
   8   9   4        0.03        1.52      1.78 o 
   9   9   4        3.83        0.35      2.05 o 
  10   9   4        4.66        4.58      2.41 o 
  11   9   4       26.50       16.95      3.23 o 
  12   9   4       33.35       31.03      4.25 o 
  -2  10   4       10.54       11.80      5.13 o 
  -1  10   4       23.27       24.78      3.36 o 
   0  10   4       63.36       48.61      3.29 o 
   1  10   4        9.37        7.06      1.92 o 
   2  10   4       10.24        6.42      2.15 o 
   3  10   4      183.88      186.24      7.04 o 
   4  10   4        4.61        1.57      2.61 o 
   5  10   4      376.29      401.19     11.66 o 
   6  10   4       54.67       38.23      6.90 o 
   7  10   4       40.69       26.33      3.15 o 
   8  10   4      118.46      103.72      5.85 o 
   9  10   4      107.23       94.45      5.85 o 
  10  10   4      295.70      298.67     10.59 o 
  11  10   4      399.75      448.88     14.01 o 
  12  10   4        1.65        3.58      4.01 o 
  -1  11   4       41.01       43.37      4.48 o 
   0  11   4        3.52        1.49      3.17 o 
   1  11   4       85.78      101.82      5.65 o 
   2  11   4       15.13        5.88      2.33 o 
   3  11   4        9.39        1.92      2.10 o 
   4  11   4      577.51      562.52     15.01 o 
   5  11   4        1.73        0.66      2.89 o 
   6  11   4       99.81       89.93      5.96 o 
   7  11   4      100.31      104.76      5.91 o 
   8  11   4        5.04        4.91      2.57 o 
   9  11   4      319.94      327.64     11.40 o 
  10  11   4       57.41       52.85      4.93 o 
  11  11   4       29.13       23.42      3.93 o 
   1  12   4       45.87       33.71      4.19 o 
   2  12   4       15.97        9.51      2.95 o 
   3  12   4        9.40        7.59      2.68 o 
   4  12   4        2.83        3.35      3.63 o 
   5  12   4       74.42       67.63     16.59 o 
   6  12   4      364.23      419.33     12.97 o 
   7  12   4       31.61       30.71      7.27 o 
   8  12   4      114.92      118.40      7.04 o 
   9  12   4      127.42      129.98      7.24 o 
  10  12   4        4.21       -0.10      3.91 o 
   3  13   4       60.08       58.17      5.13 o 
   4  13   4       14.82       16.22      3.49 o 
   5  13   4        6.24        1.26      2.68 o 
   6  13   4        7.65        2.27      2.76 o 
   7  13   4        2.74        2.39      2.95 o 
   8  13   4      129.39      145.77      7.93 o 
  -4 -10   5       25.40       20.93      4.02 o 
  -3 -10   5      325.15      393.18     23.48 o 
  -2 -10   5        0.11       -0.08      2.83 o 
  -1 -10   5       81.75       58.73      6.43 o 
   0 -10   5        1.82        1.58      3.08 o 
  -6  -9   5       88.53       86.19      6.71 o 
  -5  -9   5       19.03       11.56      3.15 o 
  -4  -9   5      499.94      543.77     19.48 o 
  -3  -9   5        7.35        4.85      3.73 o 
  -2  -9   5       29.48       25.02      3.63 o 
  -1  -9   5       72.41       71.11      5.40 o 
   0  -9   5       72.47       64.48      5.47 o 
   1  -9   5       33.62       38.21      9.32 o 
   2  -9   5      117.49      135.07      8.14 o 
   3  -9   5        0.95       -0.47      3.03 o 
  -7  -8   5        2.50       -0.23      2.76 o 
  -6  -8   5       52.09       47.40      5.50 o 
  -5  -8   5        0.01        1.00      2.41 o 
  -4  -8   5       86.62       75.98      5.27 o 
  -3  -8   5      243.39      219.61      8.63 o 
  -2  -8   5      530.40      543.22     30.29 o 
  -1  -8   5       72.81       53.05     10.25 o 
   0  -8   5      125.31      123.43      7.73 o 
   1  -8   5       75.99       78.30      5.66 o 
   2  -8   5       90.42      101.52      6.46 o 
   3  -8   5      210.47      246.40     13.14 o 
   4  -8   5      167.45      181.83      8.80 o 
  -8  -7   5       82.78       81.63      8.76 o 
  -7  -7   5        3.00        2.42      3.73 o 
  -6  -7   5       37.63       27.77      7.18 o 
  -5  -7   5       62.23       70.15      4.80 o 
  -4  -7   5      195.27      200.61      7.84 o 
  -3  -7   5        3.82       -0.56      2.80 o 
  -2  -7   5       27.39       20.81      2.89 o 
  -1  -7   5      135.82      139.87      6.51 o 
   0  -7   5       89.03       77.74      7.83 o 
   1  -7   5       55.94       43.45      4.10 o 
   2  -7   5        0.09        1.55      2.17 o 
   3  -7   5       24.37       19.56      3.29 o 
   4  -7   5       49.77       46.42      6.34 o 
   5  -7   5        1.09        1.50      2.76 o 
   6  -7   5       12.10        9.15      3.49 o 
  -9  -6   5        0.04       -0.98      6.15 o 
  -8  -6   5      317.97      352.23     11.58 o 
  -7  -6   5       14.48        6.05      2.46 o 
  -6  -6   5      305.16      338.88      8.32 o 
  -5  -6   5      131.95      111.33      3.65 o 
  -4  -6   5        1.34       -1.34      1.64 o 
  -3  -6   5       34.76       20.59      4.01 o 
  -2  -6   5       37.65       26.33      4.85 o 
  -1  -6   5        3.62        1.68      1.64 o 
   0  -6   5     1070.49     1175.11     26.54 o 
   1  -6   5      630.55      607.56     15.87 o 
   2  -6   5       65.21       47.97      3.93 o 
   3  -6   5        0.20        0.12      1.83 o 
   4  -6   5       29.96       24.96      5.59 o 
   5  -6   5       94.72      100.48      6.25 o 
   6  -6   5      551.72      697.11     22.18 o 
   7  -6   5       13.02       14.02      5.41 o 
  -9  -5   5      270.68      288.99     10.71 o 
  -8  -5   5        3.55        1.99      2.46 o 
  -7  -5   5      307.67      332.19     12.30 o 
  -6  -5   5       17.03        7.78      2.16 o 
  -5  -5   5        1.17       -0.47      1.28 o 
  -4  -5   5        0.57        0.62      1.10 o 
  -3  -5   5      163.13      132.77      4.14 o 
  -2  -5   5      101.35       83.21      4.34 o 
  -1  -5   5     1216.46     1204.86     26.41 o 
   0  -5   5       22.98       19.98      2.49 o 
   1  -5   5       32.65       27.68      2.83 o 
   2  -5   5     1055.95     1118.15     25.28 o 
   3  -5   5       65.02       49.18      3.93 o 
   4  -5   5      520.64      518.04     17.24 o 
   5  -5   5       99.72      103.92     13.42 o 
   6  -5   5      110.39      111.23      6.04 o 
   7  -5   5       22.63       11.92      3.91 o 
   8  -5   5      174.15      223.66     15.10 o 
  -9  -4   5      134.73      141.32      8.57 o 
  -8  -4   5        3.25        1.12      2.33 o 
  -7  -4   5       21.54       16.61      2.95 o 
  -6  -4   5        5.50        3.75      2.42 o 
  -5  -4   5      103.09       87.17      3.43 o 
  -4  -4   5        8.84        2.69      1.78 o 
  -3  -4   5       66.61       47.86      2.39 o 
  -2  -4   5       13.37        8.26      1.20 o 
  -1  -4   5       80.77       73.41      4.87 o 
   0  -4   5      171.37      174.13     15.75 o 
   1  -4   5      220.08      207.77      7.04 o 
   2  -4   5     1280.03     1311.05     28.24 o 
   3  -4   5        4.27        2.33      1.61 o 
   4  -4   5        9.40        6.06      1.88 o 
   5  -4   5      152.58      123.08      7.83 o 
   6  -4   5       41.24       37.82      5.22 o 
   7  -4   5       21.52       19.93      3.21 o 
   8  -4   5       83.75       95.26      6.04 o 
   9  -4   5      116.47      114.62     11.18 o 
  -9  -3   5      170.91      189.06      8.95 o 
  -8  -3   5       12.41       12.73      5.59 o 
  -7  -3   5      222.33      216.64      9.60 o 
  -6  -3   5      346.83      331.37     10.18 o 
  -5  -3   5       22.00       14.02      2.29 o 
  -4  -3   5       17.01       10.71      2.00 o 
  -3  -3   5       41.10       28.65      1.96 o 
  -2  -3   5      332.54      323.66     13.46 o 
   0  -3   5        0.28        0.19      0.61 o 
   1  -3   5     1350.20     1333.10     27.98 o 
   2  -3   5       89.52       69.62      3.61 o 
   3  -3   5       28.12       13.13      2.01 o 
   4  -3   5      101.30       89.23      4.53 o 
   5  -3   5      117.29      102.41      5.09 o 
   6  -3   5       30.97       17.53      2.64 o 
   7  -3   5      149.40      164.53      6.98 o 
   8  -3   5       62.67       49.58      4.38 o 
   9  -3   5       84.57       54.61      7.64 o 
  -9  -2   5       47.73       44.47      5.68 o 
  -8  -2   5       22.23       20.65      4.38 o 
  -7  -2   5        1.29        0.56      2.05 o 
  -6  -2   5       22.08       15.54      2.46 o 
  -5  -2   5      444.00      446.82     30.57 o 
  -4  -2   5        5.66        1.62      1.00 o 
  -3  -2   5      484.77      485.77      9.48 o 
  -2  -2   5        0.83       -0.74      0.74 o 
  -1  -2   5        0.49        0.05      0.68 o 
   0  -2   5     1129.48     1157.25     19.11 o 
   1  -2   5      442.53      473.18      8.58 o 
   2  -2   5      550.00      558.48     13.36 o 
   3  -2   5      191.09      174.99      5.99 o 
   4  -2   5        2.68        0.07      0.75 o 
   5  -2   5      147.28      133.65      3.77 o 
   6  -2   5       23.29       17.31      1.73 o 
   7  -2   5       10.74        4.90      2.04 o 
   8  -2   5       50.64       40.48      3.76 o 
   9  -2   5      115.54      129.60     12.02 o 
  10  -2   5       34.47       24.98      6.34 o 
  -9  -1   5       35.21       22.95      6.06 o 
  -8  -1   5      148.02      145.20      7.23 o 
  -7  -1   5       32.88       26.60      3.29 o 
  -6  -1   5      241.06      238.47      9.23 o 
  -5  -1   5      170.56      174.18      6.55 o 
  -4  -1   5     1475.62     1517.88     25.00 o 
  -3  -1   5        2.05        1.12      0.83 o 
  -2  -1   5      366.24      402.83      7.92 o 
  -1  -1   5     2838.34     3075.09     50.69 o 
   0  -1   5      123.77       97.70      5.75 o 
   1  -1   5     3103.90     3325.28     51.16 o 
   2  -1   5      849.96      902.52     15.05 o 
   3  -1   5     1294.85     1439.71     24.71 o 
   5  -1   5      161.41      163.12      4.32 o 
   6  -1   5        0.01       -0.76      1.49 o 
   7  -1   5      596.40      648.42     15.51 o 
   8  -1   5       29.65       21.85      2.14 o 
   9  -1   5      247.49      243.75      6.79 o 
  10  -1   5        1.81        7.08      4.47 o 
  11  -1   5       50.25       48.27      7.27 o 
  -9   0   5        2.90       -0.36      2.76 o 
  -8   0   5      183.63      195.05     15.56 o 
  -7   0   5      120.57      123.40      9.51 o 
  -6   0   5        2.52        0.99      1.75 o 
  -5   0   5      337.16      332.27     10.07 o 
  -4   0   5      218.69      214.39     15.10 o 
  -3   0   5      574.80      548.69     10.13 o 
  -2   0   5     1529.32     1636.05     26.30 o 
  -1   0   5      367.64      394.54     10.16 o 
   0   0   5      191.11      157.06      3.70 o 
   1   0   5      427.53      446.82      8.14 o 
   2   0   5      246.12      262.96      5.32 o 
   3   0   5     1473.93     1543.37     24.74 o 
   5   0   5       36.75       24.67      1.67 o 
   6   0   5        6.01        4.31      1.14 o 
   7   0   5       27.90       18.63      1.79 o 
   8   0   5      413.89      434.07      9.51 o 
   9   0   5      458.33      479.81     10.40 o 
  10   0   5        1.81        0.69      1.66 o 
  11   0   5      248.72      259.42      9.47 o 
  -8   1   5      226.58      235.51     14.82 o 
  -7   1   5      257.81      240.46     17.24 o 
  -6   1   5      134.97      132.79      8.01 o 
  -5   1   5      278.68      257.88      8.55 o 
  -4   1   5     1364.44     1439.77     30.61 o 
  -3   1   5      116.06      100.27      7.27 o 
  -2   1   5      375.65      344.21      9.41 o 
  -1   1   5      163.61      166.90      3.91 o 
   0   1   5      537.79      579.16     10.20 o 
   1   1   5      397.38      338.99      6.48 o 
   4   1   5      207.50      182.75      4.31 o 
   5   1   5        6.50        1.26      0.78 o 
   6   1   5      487.34      510.51     25.88 o 
   7   1   5      239.92      210.32      7.57 o 
   8   1   5        0.06       -0.06      1.18 o 
   9   1   5       27.40       20.34      2.11 o 
  10   1   5       25.47       21.79      2.04 o 
  11   1   5       86.36       72.61      8.11 o 
  12   1   5       38.29       25.97      4.01 o 
  -8   2   5        1.17       -2.55      2.76 o 
  -7   2   5       25.73       21.28      3.35 o 
  -6   2   5      163.05      147.64      6.65 o 
  -5   2   5       95.85       88.85      5.04 o 
  -4   2   5       64.83       46.54      3.48 o 
  -3   2   5       20.45       12.85      1.91 o 
  -2   2   5      208.07      213.47      4.63 o 
  -1   2   5      229.92      212.46      4.63 o 
   0   2   5      174.28      124.05      3.63 o 
   1   2   5      310.90      290.16      5.77 o 
   4   2   5       21.28       15.85      1.22 o 
   5   2   5       21.40       10.21      1.26 o 
   6   2   5     2824.02     2980.87     46.69 o 
   7   2   5        0.42       -0.28      1.00 o 
   8   2   5      139.67      124.69      4.09 o 
   9   2   5        0.19        0.02      1.31 o 
  10   2   5        5.38        3.11      1.57 o 
  11   2   5      138.16      134.93      5.07 o 
  12   2   5      139.56      129.91      8.95 o 
  -8   3   5        0.31       -0.92      2.76 o 
  -7   3   5       89.20       82.54      5.99 o 
  -6   3   5       49.94       55.77      4.59 o 
  -5   3   5        0.12        0.50      1.78 o 
  -4   3   5      419.89      382.86     11.06 o 
  -3   3   5       80.56       83.94      4.28 o 
  -2   3   5      746.57      750.29     13.07 o 
  -1   3   5      459.64      447.95      8.44 o 
   0   3   5       27.08       27.21      2.11 o 
   1   3   5      187.74      157.43      3.76 o 
   2   3   5      116.99      120.67      3.08 o 
   3   3   5     3466.25     3661.49     56.12 o 
   4   3   5     1628.83     1642.79     26.15 o 
   5   3   5       51.14       31.04      1.83 o 
   6   3   5       12.15        5.23      1.31 o 
   7   3   5      607.85      578.62     11.04 o 
   8   3   5      391.17      371.27      8.13 o 
   9   3   5      846.62      921.96     16.92 o 
  10   3   5      464.59      483.46     10.57 o 
  11   3   5        0.19       -1.84      2.04 o 
  12   3   5        1.04        3.35      3.91 o 
  -7   4   5       36.50       27.49      3.89 o 
  -6   4   5       38.18       28.93      3.58 o 
  -5   4   5       70.60       57.13     12.11 o 
  -4   4   5      179.49      171.76      6.84 o 
  -3   4   5      207.90      214.57      7.42 o 
  -2   4   5        3.82        1.05      0.76 o 
  -1   4   5      194.57      186.72      4.47 o 
   0   4   5        0.24        6.27      5.78 o 
   1   4   5      377.68      377.40     12.31 o 
   2   4   5      263.64      246.23      5.22 o 
   3   4   5        0.10        1.30      0.63 o 
   4   4   5       23.99       12.69      2.16 o 
   5   4   5      392.02      431.71      8.12 o 
   6   4   5      646.20      627.49     11.34 o 
   7   4   5      135.08      119.46      3.54 o 
   8   4   5      189.38      173.81      7.89 o 
   9   4   5      405.06      383.82      8.46 o 
  10   4   5      194.87      192.68      7.29 o 
  11   4   5        0.74        0.47      2.30 o 
  12   4   5        0.39        2.61      3.35 o 
  -6   5   5        4.92        2.44      2.57 o 
  -5   5   5       68.31       57.16      4.68 o 
  -4   5   5       20.41       16.30      2.70 o 
  -3   5   5      527.49      519.24     13.89 o 
  -2   5   5       93.62       70.35      4.02 o 
  -1   5   5       18.73       10.12      1.27 o 
   0   5   5      142.22      140.57      3.86 o 
   1   5   5       97.45       79.11      2.72 o 
   2   5   5      678.47      742.35     12.98 o 
   3   5   5      305.25      316.73      6.37 o 
   4   5   5      540.75      573.89     10.20 o 
   5   5   5        4.59        1.68      1.05 o 
   6   5   5      887.59      855.63     25.81 o 
   7   5   5       74.19       58.49      2.50 o 
   8   5   5       19.45       11.73      1.91 o 
   9   5   5      126.99      119.14      7.73 o 
  10   5   5        3.77        1.96      1.91 o 
  11   5   5        0.51        3.66      2.23 o 
  12   5   5      109.64      128.88      6.71 o 
  13   5   5       11.12        8.39      4.85 o 
  -6   6   5       13.88        7.02      3.13 o 
  -5   6   5      194.59      204.70      8.54 o 
  -4   6   5      218.01      199.95      9.13 o 
  -3   6   5        5.20        5.82      4.10 o 
  -2   6   5      124.14      107.86      5.06 o 
  -1   6   5      235.36      212.08      5.37 o 
   0   6   5      173.81      168.51      5.50 o 
   1   6   5     1536.19     1690.29     29.39 o 
   2   6   5      120.85      111.50      3.86 o 
   3   6   5      424.06      415.29      9.39 o 
   4   6   5       84.76       82.15      3.69 o 
   5   6   5       40.77       26.53      2.89 o 
   6   6   5      218.71      211.26      6.85 o 
   7   6   5        0.69       -0.65      1.32 o 
   8   6   5      334.49      323.62      9.61 o 
   9   6   5      347.43      354.37     10.54 o 
  10   6   5        2.02        1.77      1.78 o 
  11   6   5       29.99       33.01      5.31 o 
  12   6   5        4.40        4.56      2.63 o 
  13   6   5       61.63       61.69      8.20 o 
  -5   7   5        6.72        7.20      2.96 o 
  -4   7   5       83.94       94.05      5.97 o 
  -3   7   5       22.72       11.49      4.57 o 
  -2   7   5       98.84       93.33      5.19 o 
  -1   7   5       15.20        5.32      1.42 o 
   0   7   5      118.05      102.23      4.15 o 
   1   7   5      141.20      109.80      5.89 o 
   2   7   5       64.11       57.10      2.56 o 
   3   7   5        5.10        2.31      0.99 o 
   4   7   5      361.03      337.81      9.29 o 
   5   7   5       41.57       28.50      2.57 o 
   6   7   5      593.91      664.67     15.81 o 
   7   7   5       67.97       52.78      4.29 o 
   8   7   5       29.02       23.46      2.68 o 
   9   7   5      220.76      193.60      7.38 o 
  10   7   5       57.59       49.94      4.75 o 
  11   7   5       12.66        6.66      2.44 o 
  12   7   5      291.92      385.34     20.32 o 
  13   7   5        1.47        2.59      3.21 o 
  -4   8   5        7.86        7.78      2.95 o 
  -3   8   5      258.94      275.80     22.65 o 
  -2   8   5      154.60      165.02      7.04 o 
  -1   8   5      536.30      566.34     14.89 o 
   0   8   5      246.99      234.68      8.35 o 
   1   8   5      197.22      183.73      5.20 o 
   2   8   5      140.82      136.74      4.25 o 
   3   8   5     2216.63     2419.22     38.81 o 
   4   8   5      516.16      492.85     24.23 o 
   5   8   5      261.12      239.09      8.95 o 
   6   8   5      158.12      135.01      5.60 o 
   7   8   5        5.37        1.49      1.45 o 
   8   8   5      152.46      181.66      6.98 o 
   9   8   5      105.84      113.69      5.66 o 
  10   8   5       15.98       15.45      2.83 o 
  11   8   5      459.11      531.36     15.66 o 
  12   8   5        5.23        3.17      2.81 o 
  -3   9   5        3.03        1.14      2.49 o 
  -2   9   5       40.22       26.06      3.62 o 
  -1   9   5       43.57       24.81      3.45 o 
   0   9   5       28.53       17.91      2.21 o 
   1   9   5      586.97      620.49     13.09 o 
   2   9   5      124.58      112.77      4.08 o 
   3   9   5        0.65        0.53      1.68 o 
   4   9   5       45.01       42.21      3.49 o 
   5   9   5      144.53      124.10      6.62 o 
   6   9   5      185.95      180.28     13.70 o 
   7   9   5      172.15      169.01      6.72 o 
   8   9   5       23.36       15.37      2.70 o 
   9   9   5        3.28       -0.06      1.91 o 
  10   9   5      146.74      148.78      7.64 o 
  11   9   5       33.05       29.08      6.80 o 
  12   9   5        8.11        6.70      3.08 o 
  -2  10   5       44.16       45.60      9.04 o 
  -1  10   5        1.50        5.44      2.63 o 
   0  10   5        1.17        2.57      2.23 o 
   1  10   5       24.84       12.59      5.68 o 
   2  10   5        3.85        1.70      1.96 o 
   3  10   5       40.83       30.60      5.31 o 
   4  10   5       58.53       45.81     11.37 o 
   5  10   5      391.70      410.78     11.85 o 
   6  10   5      136.16      129.01      8.76 o 
   7  10   5        6.15        4.00      2.10 o 
   8  10   5       26.76       20.33      4.01 o 
   9  10   5       61.20       54.29      7.46 o 
  10  10   5       31.96       22.61      3.43 o 
  11  10   5      418.29      465.36     30.57 o 
  12  10   5       97.19       89.28      6.47 o 
  -1  11   5       41.57       33.36      6.15 o 
   0  11   5       16.83       10.25      4.10 o 
   1  11   5       42.56       35.79      3.82 o 
   2  11   5        3.15        0.03      2.17 o 
   3  11   5       82.61       70.13      9.60 o 
   4  11   5      422.46      436.47     23.48 o 
   5  11   5       57.16       46.59      4.75 o 
   6  11   5       44.18       28.92      3.36 o 
   7  11   5       71.59       59.11      4.68 o 
   8  11   5       27.17       19.65      3.29 o 
   9  11   5      209.80      218.04      8.90 o 
  10  11   5       56.28       57.35      5.20 o 
  11  11   5        9.82        7.00      3.13 o 
   1  12   5        0.00       -3.54      3.54 o 
   2  12   5        4.05        3.73      2.64 o 
   3  12   5       39.64       29.94      3.69 o 
   4  12   5        0.71       -0.87      2.70 o 
   5  12   5       33.14       26.91      3.55 o 
   6  12   5      250.03      262.98      9.73 o 
   7  12   5      116.08      113.32      6.47 o 
   8  12   5      444.06      516.71     15.29 o 
   9  12   5       24.99       18.85      3.23 o 
  10  12   5        2.79        3.06      2.89 o 
   4  13   5       40.84       26.76      3.79 o 
   5  13   5        7.93        2.87      2.81 o 
   6  13   5      191.08      182.27      8.29 o 
   7  13   5      183.10      195.57      8.76 o 
   8  13   5       87.54       74.75      5.99 o 
  -5  -9   6       13.11       15.50      3.62 o 
  -4  -9   6      234.51      312.99     11.46 o 
  -3  -9   6       11.07        8.24      3.09 o 
  -2  -9   6       79.20       75.57      9.51 o 
  -1  -9   6        2.24        2.42      2.89 o 
   0  -9   6        2.08        3.42      2.91 o 
   1  -9   6        0.27        2.88      3.09 o 
  -6  -8   6      103.47      106.65      6.79 o 
  -5  -8   6       28.81       17.97      5.41 o 
  -4  -8   6       29.92       25.70      3.66 o 
  -3  -8   6       24.87       25.06      3.49 o 
  -2  -8   6       34.32       32.53      3.82 o 
  -1  -8   6        1.39        3.54      2.50 o 
   0  -8   6       31.93       26.83      3.62 o 
   1  -8   6       92.13       94.64      6.31 o 
   2  -8   6        1.47        0.55      2.89 o 
   3  -8   6        8.18        8.60      3.45 o 
   4  -8   6        0.17        0.37      7.27 o 
  -7  -7   6        9.44        7.46      3.23 o 
  -6  -7   6        0.05       -2.44      2.44 o 
  -5  -7   6      111.18       97.01      9.23 o 
  -4  -7   6      729.40      814.68     28.24 o 
  -3  -7   6       19.59       13.82      2.83 o 
  -2  -7   6      149.96      135.07      6.99 o 
  -1  -7   6        1.62        2.11      2.30 o 
   0  -7   6        8.80        7.47      3.26 o 
   1  -7   6       61.18       39.52      4.14 o 
   2  -7   6      142.12      133.52      6.90 o 
   3  -7   6        3.32        0.99      2.51 o 
   4  -7   6       51.36       52.66      6.24 o 
   5  -7   6       17.63       13.78      5.13 o 
  -8  -6   6      102.63      101.77      6.49 o 
  -7  -6   6        1.16        4.85      4.66 o 
  -6  -6   6      390.30      429.24     19.01 o 
  -5  -6   6       34.79       35.65      6.06 o 
  -4  -6   6        8.38        2.10      1.92 o 
  -3  -6   6       15.27       13.27      4.01 o 
  -2  -6   6      292.89      272.74      9.35 o 
  -1  -6   6        1.89        1.21      1.96 o 
   0  -6   6      282.97      258.58      9.21 o 
   1  -6   6        1.58        0.96      1.91 o 
   2  -6   6        0.42        0.32      2.04 o 
   3  -6   6       38.53       27.24      6.43 o 
   4  -6   6      208.32      210.78      8.82 o 
   5  -6   6       25.61       19.28      3.58 o 
   6  -6   6      270.88      325.73     12.07 o 
  -8  -5   6       99.23      116.49     10.16 o 
  -7  -5   6      668.65      782.83     19.97 o 
  -6  -5   6        0.62       -1.66      2.15 o 
  -5  -5   6       24.91       15.88      2.09 o 
  -4  -5   6      176.55      138.92      5.91 o 
  -3  -5   6        0.25        1.40      1.71 o 
  -2  -5   6       16.61       13.42      2.30 o 
  -1  -5   6     1044.44     1041.90     23.84 o 
   0  -5   6      169.97      149.90      6.33 o 
   1  -5   6      399.17      393.32     11.72 o 
   2  -5   6        0.09       -0.79      1.64 o 
   3  -5   6       10.20        8.64      2.23 o 
   4  -5   6      215.82      201.10      8.09 o 
   5  -5   6      262.01      277.34     10.05 o 
   6  -5   6       18.57       14.32      3.09 o 
   7  -5   6      205.84      243.87      9.87 o 
  -8  -4   6       28.97       16.21      3.91 o 
  -7  -4   6       21.68       20.30      4.57 o 
  -6  -4   6       91.70       81.04      5.06 o 
  -5  -4   6       70.98       72.19      3.46 o 
  -4  -4   6      112.80      102.53      3.78 o 
  -3  -4   6      335.28      332.38      8.76 o 
  -2  -4   6       16.24        8.17      1.96 o 
  -1  -4   6       20.20       16.45      2.98 o 
   0  -4   6      349.50      337.50      9.94 o 
   1  -4   6     2193.94     2242.73     63.93 o 
   2  -4   6      834.15      910.12     37.93 o 
   3  -4   6     1702.94     1695.84     71.29 o 
   4  -4   6        0.08        0.45      1.64 o 
   5  -4   6       37.52       25.06      3.15 o 
   6  -4   6      114.75       96.23      5.94 o 
   7  -4   6      214.18      227.92      9.05 o 
   8  -4   6       86.23       90.46      6.10 o 
  -8  -3   6        1.08       -1.80      2.64 o 
  -7  -3   6      245.95      243.08      9.12 o 
  -6  -3   6       44.30       33.79      3.53 o 
  -5  -3   6       38.11       32.45      3.18 o 
  -4  -3   6       66.17       56.87      4.09 o 
  -3  -3   6        0.42        0.81      1.03 o 
  -2  -3   6      178.13      160.95      4.48 o 
  -1  -3   6      320.07      284.53     14.13 o 
   0  -3   6       10.66        2.63      1.58 o 
   1  -3   6      400.23      400.53     10.92 o 
   2  -3   6      126.28      109.66      4.87 o 
   3  -3   6        5.10        3.85      1.64 o 
   4  -3   6      184.95      158.29      9.04 o 
   5  -3   6        3.92        1.42      1.64 o 
   6  -3   6       45.54       30.33      4.29 o 
   7  -3   6        7.58        2.64      2.17 o 
   8  -3   6       48.53       40.87      6.99 o 
   9  -3   6        8.36        8.84      3.22 o 
  -8  -2   6      101.67      106.67      6.66 o 
  -7  -2   6       54.16       50.04      7.46 o 
  -6  -2   6       15.43        7.59      2.36 o 
  -5  -2   6      245.58      247.93     11.56 o 
  -4  -2   6        0.18        0.08      1.07 o 
  -3  -2   6       91.83       81.07      5.01 o 
  -2  -2   6      101.49       76.88      2.88 o 
  -1  -2   6      379.37      360.83      7.50 o 
   0  -2   6       47.16       35.64      2.10 o 
   1  -2   6      219.26      209.99      6.80 o 
   2  -2   6       30.70       28.19      2.63 o 
   3  -2   6      699.77      710.57     16.86 o 
   4  -2   6       53.03       40.36      3.15 o 
   5  -2   6      142.37      138.38      8.01 o 
   6  -2   6      272.96      261.55      9.60 o 
   7  -2   6       34.67       19.90      2.89 o 
   8  -2   6       68.38       65.96      8.76 o 
   9  -2   6      169.53      190.58      8.12 o 
  10  -2   6        0.00       -4.29      4.29 o 
  -8  -1   6        0.76        0.11      2.61 o 
  -7  -1   6       68.46       66.69      5.31 o 
  -6  -1   6      305.07      303.97     10.11 o 
  -5  -1   6       97.13       98.05      5.23 o 
  -4  -1   6      820.41      836.94     59.83 o 
  -3  -1   6       49.63       51.45      3.16 o 
  -2  -1   6      121.73      110.68      3.47 o 
  -1  -1   6      184.34      181.18      4.51 o 
   0  -1   6      190.87      177.77      4.29 o 
   1  -1   6      707.36      704.30     12.40 o 
   2  -1   6     2824.43     2977.77     60.83 o 
   3  -1   6      403.76      374.36      7.32 o 
   4  -1   6      244.12      225.01      7.18 o 
   5  -1   6      250.61      242.46      8.88 o 
   6  -1   6        4.72        4.27      2.14 o 
   7  -1   6       90.65       80.48      4.80 o 
   8  -1   6       89.42       91.48      5.36 o 
   9  -1   6      219.42      238.14     10.53 o 
  10  -1   6        0.76       -0.83      2.55 o 
  11  -1   6       60.41       44.55      7.08 o 
  -8   0   6       60.13       47.90      4.78 o 
  -7   0   6       66.23       53.71      8.48 o 
  -6   0   6        6.52        2.69      2.01 o 
  -5   0   6      173.12      166.09      6.82 o 
  -4   0   6      161.29      153.01      6.16 o 
  -3   0   6      548.49      568.60     10.70 o 
  -2   0   6     1164.21     1186.74     19.95 o 
  -1   0   6      258.36      276.64      6.01 o 
   0   0   6        3.15        0.60      0.74 o 
   1   0   6      366.02      346.61     11.19 o 
   2   0   6       47.64       34.50      1.63 o 
   3   0   6       64.03       43.94      1.90 o 
   4   0   6        3.11        1.27      0.79 o 
   5   0   6       21.57       13.58      1.37 o 
   6   0   6       22.55        9.68      1.37 o 
   7   0   6        3.66        0.20      1.17 o 
   8   0   6       19.64       12.81      1.86 o 
   9   0   6        5.56        3.53      1.71 o 
  10   0   6        3.18        2.89      2.41 o 
  11   0   6      385.92      435.39     19.76 o 
  -8   1   6       64.14       55.13      9.23 o 
  -7   1   6       14.36        8.35      2.89 o 
  -6   1   6       41.60       35.00      6.52 o 
  -5   1   6      145.25      145.83     12.11 o 
  -4   1   6     1405.64     1514.35     32.51 o 
  -3   1   6      996.42     1068.35     23.70 o 
  -2   1   6     1339.65     1389.14     22.90 o 
  -1   1   6       76.95       56.39      2.27 o 
   0   1   6       25.34       14.97      2.65 o 
   2   1   6      120.90       91.96      2.77 o 
   3   1   6      264.42      283.62      8.91 o 
   4   1   6      482.22      485.71      9.19 o 
   5   1   6       42.10       25.23      1.70 o 
   6   1   6      162.57      150.00      8.05 o 
   7   1   6      403.40      412.02     14.13 o 
   8   1   6       20.51       13.74      1.83 o 
   9   1   6      167.63      160.65      5.19 o 
  10   1   6      219.42      223.25      7.90 o 
  11   1   6        0.05       -1.94      1.94 o 
  12   1   6       42.78       30.19      5.96 o 
  -7   2   6       32.02       26.78      3.87 o 
  -6   2   6      648.36      746.93     19.62 o 
  -5   2   6       13.96        4.86      2.70 o 
  -4   2   6       70.66       64.48      4.66 o 
  -3   2   6        1.86        0.30      1.48 o 
  -2   2   6      204.12      211.97      4.88 o 
  -1   2   6        3.60        1.14      0.76 o 
   0   2   6     1074.66     1123.02     18.72 o 
   1   2   6      887.90      930.80     15.73 o 
   2   2   6      359.42      344.28      8.27 o 
   3   2   6      161.53      148.85      3.75 o 
   4   2   6      143.65      132.20      3.92 o 
   5   2   6      165.13      145.81      3.96 o 
   6   2   6      454.34      462.98      9.53 o 
   7   2   6      142.47      135.12      4.11 o 
   8   2   6       46.52       28.31      2.22 o 
   9   2   6      296.56      294.48      7.39 o 
  10   2   6       32.31       22.60      2.44 o 
  11   2   6       79.76       69.06      3.97 o 
  12   2   6       14.60        9.88      4.29 o 
  -7   3   6      132.65      146.81      7.69 o 
  -6   3   6      196.53      201.02      8.46 o 
  -5   3   6       29.87       26.47      3.29 o 
  -4   3   6      366.82      372.52     11.19 o 
  -3   3   6        1.19        2.03      1.48 o 
  -2   3   6     2353.00     2526.14     50.45 o 
  -1   3   6      254.19      235.32      5.32 o 
   0   3   6       94.62       79.49      4.64 o 
   1   3   6      246.45      262.23      6.19 o 
   2   3   6       22.35       17.59      1.42 o 
   3   3   6      401.08      456.00      8.57 o 
   4   3   6     2943.45     3108.85     48.23 o 
   5   3   6      661.72      699.04     12.48 o 
   6   3   6     1225.34     1285.68     24.56 o 
   7   3   6      269.48      250.96      6.13 o 
   9   3   6       12.65        8.89      1.68 o 
  10   3   6      251.22      252.73      8.96 o 
  11   3   6        3.11        0.85      2.61 o 
  12   3   6      161.10      180.02      7.76 o 
  -7   4   6      136.16      158.17      8.25 o 
  -6   4   6        8.37        5.74      2.63 o 
  -5   4   6      245.20      257.31      9.54 o 
  -4   4   6       80.40       84.08      5.19 o 
  -3   4   6     1372.82     1526.51     60.39 o 
  -2   4   6       17.32       11.18      1.98 o 
  -1   4   6       15.22        8.04      1.14 o 
   0   4   6       25.68        7.58      1.12 o 
   1   4   6      121.37      108.45      3.25 o 
   2   4   6       88.46       64.78      2.40 o 
   3   4   6      628.64      601.31     10.86 o 
   4   4   6      492.92      493.05     10.34 o 
   5   4   6      248.92      262.97      7.82 o 
   6   4   6      528.95      538.81     10.16 o 
   7   4   6      185.92      167.18      4.44 o 
   8   4   6     1936.10     2113.28     34.40 o 
   9   4   6      185.51      184.67      6.85 o 
  10   4   6       25.88       23.83      2.95 o 
  11   4   6        5.03        4.61      2.30 o 
  12   4   6       54.30       50.52      4.53 o 
  -6   5   6       36.22       28.02      4.14 o 
  -5   5   6        2.23       -0.74      2.36 o 
  -4   5   6        0.00        3.73      2.15 o 
  -3   5   6       10.73        5.18      3.73 o 
  -2   5   6      129.68       93.70     11.00 o 
  -1   5   6      740.09      744.62     13.57 o 
   0   5   6      328.12      298.63     11.15 o 
   1   5   6     1992.32     2056.40     35.51 o 
   2   5   6       74.11       64.15      2.43 o 
   3   5   6      436.78      438.11      8.52 o 
   4   5   6      223.07      189.81      9.33 o 
   5   5   6       40.61       29.55      3.06 o 
   6   5   6        5.77        4.19      0.89 o 
   7   5   6     1364.58     1441.10     29.92 o 
   8   5   6      161.77      154.23      6.06 o 
   9   5   6      150.55      132.88      5.73 o 
  10   5   6       73.14       72.40      4.67 o 
  11   5   6       21.53       17.42      2.89 o 
  12   5   6        5.38        4.33      2.55 o 
  13   5   6       20.76       19.76      5.41 o 
  -5   6   6      123.64      131.69     10.34 o 
  -4   6   6       14.40        7.94      5.59 o 
  -3   6   6       45.45       34.94      3.61 o 
  -2   6   6       73.26       79.32      6.43 o 
  -1   6   6       25.32       24.31      2.70 o 
   0   6   6      561.65      572.34     13.58 o 
   1   6   6      873.20      927.62     16.38 o 
   2   6   6      135.56      129.32      3.82 o 
   3   6   6     1959.71     2124.09     34.00 o 
   4   6   6        5.77        2.15      1.08 o 
   5   6   6       26.50       16.09      1.98 o 
   6   6   6       87.66       60.53      3.55 o 
   7   6   6       74.21       74.04      4.94 o 
   8   6   6        5.62        3.26      1.58 o 
   9   6   6      451.21      468.32     12.85 o 
  10   6   6       24.03       15.61      2.68 o 
  11   6   6      151.87      158.55      6.97 o 
  12   6   6       79.66       78.34      5.59 o 
  13   6   6        6.12        3.16      3.21 o 
  -5   7   6      161.69      182.51      8.56 o 
  -4   7   6       63.24       71.86      5.50 o 
  -3   7   6       11.14        8.14      3.17 o 
  -2   7   6      174.31      152.03      9.79 o 
  -1   7   6       82.08       76.59      4.61 o 
   0   7   6        0.00       -1.37      1.37 o 
   1   7   6       32.24       19.47      1.82 o 
   2   7   6     1002.38     1089.46     18.90 o 
   3   7   6      612.94      623.53     14.17 o 
   4   7   6      106.21       78.08      3.89 o 
   5   7   6      384.41      366.57     10.08 o 
   6   7   6      410.86      405.28     11.00 o 
   7   7   6      161.03      142.66      5.73 o 
   8   7   6       18.21       10.54      3.26 o 
   9   7   6       36.20       28.43      3.23 o 
  10   7   6       85.96       67.77      4.81 o 
  11   7   6       62.67       58.75      4.72 o 
  12   7   6      107.36      118.95      6.66 o 
  13   7   6      127.24      142.08      7.40 o 
  -4   8   6       10.02        4.99      3.09 o 
  -3   8   6       18.38       18.33      3.29 o 
  -2   8   6      134.64      149.12      6.92 o 
  -1   8   6        0.24       -0.27      1.79 o 
   0   8   6       21.77       12.78      2.36 o 
   1   8   6        8.74        6.47      1.50 o 
   2   8   6      342.52      359.85      8.03 o 
   3   8   6       47.47       35.86      3.73 o 
   4   8   6      815.11      837.69     19.18 o 
   5   8   6        1.48        0.76      1.51 o 
   6   8   6      541.89      539.46     18.08 o 
   7   8   6       21.78       15.10      2.30 o 
   8   8   6       17.31       14.57      2.44 o 
   9   8   6       52.98       51.75      4.21 o 
  10   8   6       39.35       31.15      5.13 o 
  11   8   6      121.00      147.55      6.97 o 
  12   8   6       80.21       73.09      5.53 o 
  -3   9   6        9.97        5.66      3.09 o 
  -2   9   6      292.61      321.82     11.07 o 
  -1   9   6       94.44       86.14      6.90 o 
   0   9   6        0.95        0.09      2.10 o 
   1   9   6       43.82       38.52      2.80 o 
   2   9   6      276.56      285.22      8.96 o 
   3   9   6       11.81        8.87      2.04 o 
   4   9   6        0.08        2.42      1.58 o 
   5   9   6      431.00      445.91     12.32 o 
   6   9   6      225.52      215.95      8.85 o 
   7   9   6        5.31        2.25      1.78 o 
   8   9   6       29.89       18.69      5.22 o 
   9   9   6       94.37      112.27     13.33 o 
  10   9   6        1.07        0.26      2.17 o 
  11   9   6       78.26       53.23      4.74 o 
  12   9   6        0.01       -1.85      2.57 o 
  -2  10   6       99.05      122.50      7.37 o 
  -1  10   6      201.76      181.90      7.97 o 
   0  10   6      351.75      409.66     12.45 o 
   1  10   6       11.97       12.82      3.26 o 
   2  10   6       13.39        7.29      2.36 o 
   3  10   6      148.91      138.73      8.48 o 
   4  10   6        3.64       -0.21      1.78 o 
   5  10   6      715.61      755.02     22.18 o 
   6  10   6      129.52      116.28      7.83 o 
   7  10   6       39.91       37.27      3.75 o 
   8  10   6        2.28        2.56      1.96 o 
   9  10   6      132.54      133.81      6.65 o 
  10  10   6       15.92        6.90      2.64 o 
  11  10   6       78.71       75.24      7.27 o 
  12  10   6      182.27      202.42      9.14 o 
   0  11   6        4.54        2.98      3.54 o 
   1  11   6        6.44        4.29      3.73 o 
   2  11   6        8.45        1.06      2.44 o 
   3  11   6        4.93        0.52      2.30 o 
   4  11   6      115.56      118.15      5.86 o 
   5  11   6       64.47       58.06      6.15 o 
   6  11   6        3.23        1.50      2.06 o 
   7  11   6       47.43       44.55      4.22 o 
   8  11   6       12.45        8.59      3.54 o 
   9  11   6      172.94      175.17     11.18 o 
  10  11   6       86.01       82.61      6.13 o 
  11  11   6       22.11       16.84      3.49 o 
   2  12   6      113.21      115.55      6.26 o 
   3  12   6       42.41       33.71      3.93 o 
   4  12   6        0.02       -1.29      2.36 o 
   5  12   6        0.28        3.44      2.30 o 
   6  12   6       88.62       80.07      5.65 o 
   7  12   6        1.97       -1.93      2.89 o 
   8  12   6      547.68      622.74     17.39 o 
   9  12   6        4.07        1.46      3.91 o 
  10  12   6        0.09       -0.95      2.80 o 
   4  13   6       50.92       47.62      4.81 o 
   5  13   6        0.46       -0.57      4.38 o 
   6  13   6       35.01       30.62      5.50 o 
   7  13   6      276.91      302.05     11.12 o 
   8  13   6        2.83        1.05      2.98 o 
  -4  -8   7        1.27       -0.71      2.95 o 
  -3  -8   7       87.82       87.05      6.10 o 
  -2  -8   7       43.99       43.96      4.74 o 
  -1  -8   7       22.74       15.88      3.34 o 
   0  -8   7       97.19       96.24     14.54 o 
   1  -8   7       82.18       70.89      5.97 o 
   2  -8   7        0.70        1.85      3.00 o 
  -6  -7   7        1.22        2.80      4.85 o 
  -5  -7   7       28.07       26.35      7.64 o 
  -4  -7   7       53.21       56.25      4.99 o 
  -3  -7   7       21.10       21.37      3.34 o 
  -2  -7   7       58.65       60.39      5.06 o 
  -1  -7   7       53.93       46.85      6.62 o 
   0  -7   7        0.30       -0.50      2.30 o 
   1  -7   7        0.18        0.19      2.28 o 
   2  -7   7       34.26       20.94      3.55 o 
   3  -7   7        0.42       -0.46      2.60 o 
   4  -7   7      257.63      292.69     11.45 o 
  -6  -6   7      144.90      140.90     10.44 o 
  -5  -6   7      365.13      391.85     12.31 o 
  -4  -6   7        0.02        0.38      2.41 o 
  -3  -6   7      196.36      173.32     23.30 o 
  -2  -6   7        3.94        2.32      2.33 o 
  -1  -6   7        3.49        2.69      2.23 o 
   0  -6   7      116.50      119.66      6.25 o 
   1  -6   7       45.12       37.27      8.11 o 
   2  -6   7       36.94       24.04      3.36 o 
   3  -6   7      293.09      315.45     11.26 o 
   4  -6   7        4.90        5.59      2.77 o 
   5  -6   7       24.75       21.05      8.48 o 
   6  -6   7      196.58      210.09      9.79 o 
  -7  -5   7      200.43      229.06     14.16 o 
  -6  -5   7      442.73      506.40     22.18 o 
  -5  -5   7       48.04       35.60      5.78 o 
  -4  -5   7       27.97       21.34      3.01 o 
  -3  -5   7       53.42       39.85      6.43 o 
  -2  -5   7      181.08      177.21      7.23 o 
  -1  -5   7       92.19       83.00      9.04 o 
   0  -5   7       13.50        8.99      2.44 o 
   1  -5   7      102.61       76.15      5.68 o 
   2  -5   7       34.73       25.54      7.46 o 
   3  -5   7        4.08        2.62      2.06 o 
   4  -5   7        6.05        2.20      3.73 o 
   5  -5   7       85.44       87.10      6.43 o 
   6  -5   7        0.37        3.45      2.68 o 
   7  -5   7      262.15      271.25     14.07 o 
  -7  -4   7       20.97       18.47      3.31 o 
  -6  -4   7        0.26       -1.57      2.33 o 
  -5  -4   7       66.09       47.26      4.08 o 
  -4  -4   7       11.45        5.49      1.73 o 
  -3  -4   7        0.12        1.16      1.88 o 
  -2  -4   7      257.94      245.14     17.15 o 
  -1  -4   7        0.13       -1.51      1.51 o 
   0  -4   7       23.37       16.67      2.63 o 
   1  -4   7      223.10      198.63     12.86 o 
   2  -4   7       15.71       12.21      2.44 o 
   3  -4   7      134.24      130.91      6.06 o 
   4  -4   7       36.42       28.89      3.36 o 
   5  -4   7        0.18       -0.28      2.52 o 
   6  -4   7       37.09       30.32      3.74 o 
   7  -4   7        3.40        1.25      2.68 o 
   8  -4   7        1.66        1.67      2.95 o 
  -7  -3   7      142.17      159.10      7.48 o 
  -6  -3   7        5.75        1.09      2.24 o 
  -5  -3   7      219.39      207.04     20.32 o 
  -4  -3   7       13.32       10.17      2.74 o 
  -3  -3   7      604.60      619.78     12.21 o 
  -2  -3   7        3.13        4.32      1.27 o 
  -1  -3   7      111.43       88.25      4.59 o 
   0  -3   7        0.13       -0.06      1.38 o 
   1  -3   7     1974.30     2024.63     41.61 o 
   2  -3   7      814.26      843.57     21.06 o 
   3  -3   7       26.43       12.64      2.28 o 
   4  -3   7      102.61       73.88      4.67 o 
   5  -3   7      121.37      107.82      5.70 o 
   6  -3   7      209.13      181.03      8.67 o 
   7  -3   7       32.48       28.68      3.66 o 
   8  -3   7       40.40       39.13      4.46 o 
   9  -3   7        3.06        5.53      3.04 o 
  -7  -2   7        1.77        0.80      5.68 o 
  -6  -2   7      191.80      189.17      9.88 o 
  -5  -2   7      212.11      207.34      7.85 o 
  -4  -2   7      307.09      293.29     13.14 o 
  -3  -2   7      225.92      230.33      5.96 o 
  -2  -2   7        0.62        1.07      1.08 o 
  -1  -2   7       40.02       32.60      3.17 o 
   0  -2   7        6.33        4.12      1.08 o 
   1  -2   7        4.73        5.25      2.80 o 
   2  -2   7      255.56      236.09      7.76 o 
   3  -2   7     2090.69     2222.29     45.24 o 
   4  -2   7       63.34       45.56      3.53 o 
   5  -2   7      189.20      162.74     13.61 o 
   6  -2   7        5.35        0.66      1.88 o 
   7  -2   7       23.04       17.00      3.00 o 
   8  -2   7       95.09       78.50      7.08 o 
   9  -2   7      205.41      245.55      9.97 o 
  10  -2   7        7.00        6.56      3.29 o 
  -7  -1   7        5.67        5.26      2.76 o 
  -6  -1   7       45.43       44.06      4.08 o 
  -5  -1   7       21.70       16.40      2.98 o 
  -4  -1   7      397.84      409.02     17.33 o 
  -3  -1   7       17.61        9.70      3.34 o 
  -2  -1   7       88.87       78.36      6.22 o 
  -1  -1   7        9.29        4.56      1.83 o 
   0  -1   7        4.12        2.81      0.95 o 
   1  -1   7       33.08       25.31      1.65 o 
   3  -1   7        0.44        0.89      1.25 o 
   4  -1   7      552.52      576.03     14.49 o 
   5  -1   7      328.43      324.10      9.81 o 
   6  -1   7       53.43       39.04      3.48 o 
   7  -1   7        4.45        1.79      1.88 o 
   8  -1   7      127.39      128.37      9.04 o 
   9  -1   7      131.99      132.99      6.65 o 
  10  -1   7       18.45       16.95      3.48 o 
  -7   0   7       15.00        7.83      2.90 o 
  -6   0   7        2.35        1.51      2.27 o 
  -5   0   7       12.51        8.10      2.28 o 
  -4   0   7       33.62       23.65      3.45 o 
  -3   0   7        1.81        0.33      1.57 o 
  -2   0   7      455.86      465.60      9.36 o 
  -1   0   7       69.75       59.27      2.53 o 
   0   0   7      200.52      163.83      4.30 o 
   1   0   7       24.35       10.81      1.21 o 
   2   0   7       49.17       35.48      2.26 o 
   3   0   7       15.11        7.78      1.08 o 
   4   0   7       10.38        5.58      1.04 o 
   5   0   7      955.68     1002.16     17.46 o 
   6   0   7      357.56      347.83      7.76 o 
   7   0   7        0.00       -1.60      2.61 o 
   8   0   7       50.96       43.87      5.22 o 
   9   0   7        5.33       -0.32      2.15 o 
  10   0   7       82.06       71.76      5.33 o 
  11   0   7      226.70      238.38      9.46 o 
  -7   1   7       29.16       24.50      3.95 o 
  -6   1   7        4.22        3.10      2.41 o 
  -5   1   7        2.61        1.59      2.04 o 
  -4   1   7      284.44      260.97      8.94 o 
  -3   1   7      271.37      248.09      8.27 o 
  -2   1   7      324.08      311.27      6.87 o 
  -1   1   7      621.90      624.48     11.66 o 
   0   1   7       54.08       37.82      3.07 o 
   1   1   7      377.42      369.89      7.50 o 
   2   1   7       47.28       36.70      1.89 o 
   3   1   7      154.01      141.47      3.84 o 
   4   1   7      761.98      769.86     13.73 o 
   5   1   7        1.42        0.49      0.96 o 
   6   1   7      132.46      109.76      3.70 o 
   7   1   7       25.38       24.79      2.08 o 
   8   1   7        3.23        1.79      1.46 o 
   9   1   7        7.73        4.05      2.15 o 
  10   1   7      259.33      286.99     13.33 o 
  11   1   7        0.78        0.51      2.68 o 
  -7   2   7        2.02       -1.16      2.86 o 
  -6   2   7        1.55        5.05      2.89 o 
  -5   2   7      161.67      168.78     12.21 o 
  -4   2   7        8.93        3.86      1.96 o 
  -3   2   7      129.62      115.67      5.33 o 
  -2   2   7        7.24        3.96      1.52 o 
  -1   2   7       34.03       25.49      2.67 o 
   0   2   7      941.05      933.19     16.13 o 
   1   2   7        4.69        2.45      0.92 o 
   2   2   7       15.89       12.16      1.23 o 
   3   2   7       72.61       74.80      2.63 o 
   4   2   7      512.05      543.24     10.35 o 
   5   2   7      281.64      264.14      6.07 o 
   6   2   7      106.00       85.91      3.69 o 
   7   2   7       56.18       44.05      2.61 o 
   8   2   7      787.93      827.37     15.52 o 
   9   2   7       43.11       41.35      2.87 o 
  10   2   7       43.49       31.70      2.86 o 
  11   2   7       12.85        6.71      2.64 o 
  12   2   7       58.39       66.91      7.08 o 
  -6   3   7       38.48       28.03      4.01 o 
  -5   3   7        7.08        2.96      2.24 o 
  -4   3   7        5.08        3.22      2.06 o 
  -3   3   7      206.51      201.64      7.63 o 
  -2   3   7      599.12      600.89     18.92 o 
  -1   3   7     1663.43     1773.93     28.93 o 
   0   3   7       12.04        8.62      1.23 o 
   1   3   7       22.96       21.61      1.56 o 
   2   3   7      234.66      226.33      5.27 o 
   3   3   7      107.05      101.99      3.19 o 
   4   3   7     1224.37     1259.01     21.02 o 
   5   3   7      271.38      248.05      5.76 o 
   6   3   7      136.36      119.37      5.34 o 
   7   3   7      574.14      566.03     12.65 o 
   8   3   7       71.43       59.36      2.97 o 
   9   3   7        1.92        0.81      1.40 o 
  10   3   7      125.65      127.90      6.43 o 
  11   3   7       55.56       56.71      4.61 o 
  12   3   7       25.51       28.34      5.03 o 
  -6   4   7       21.20       17.09      3.53 o 
  -5   4   7       13.48        8.02      2.89 o 
  -4   4   7        3.55        0.67      2.04 o 
  -3   4   7       32.91       26.60      3.63 o 
  -2   4   7       98.91       90.03      4.81 o 
  -1   4   7       97.44       94.21      7.36 o 
   0   4   7      145.99      129.73      3.84 o 
   1   4   7       25.41       18.06      2.07 o 
   2   4   7       57.85       49.44      3.44 o 
   3   4   7      454.47      435.46      9.11 o 
   4   4   7      620.51      633.41     11.62 o 
   5   4   7       68.81       56.78      3.19 o 
   6   4   7      296.91      300.27      6.68 o 
   7   4   7     1434.42     1539.51     25.72 o 
   8   4   7       46.85       34.26      2.27 o 
   9   4   7      234.46      229.02     11.84 o 
  10   4   7       65.00       59.34      4.34 o 
  11   4   7        6.09        5.24      2.44 o 
  12   4   7        0.46        1.63      2.70 o 
  -5   5   7      149.52      161.30      7.89 o 
  -4   5   7        1.33        0.03      2.24 o 
  -3   5   7       42.24       37.56      4.57 o 
  -2   5   7      421.52      407.69     23.58 o 
  -1   5   7       45.41       27.00      5.59 o 
   0   5   7      661.81      694.96     12.92 o 
   1   5   7      973.60      987.74     17.27 o 
   2   5   7        9.23        7.19      1.17 o 
   3   5   7        1.96        1.08      1.06 o 
   4   5   7      152.68      155.13      4.11 o 
   5   5   7      265.38      269.95      6.26 o 
   6   5   7      363.82      380.68      7.84 o 
   7   5   7     1225.74     1289.28     27.28 o 
   8   5   7      268.67      287.83      8.96 o 
   9   5   7      281.82      269.10      8.83 o 
  10   5   7      240.49      237.39     13.23 o 
  11   5   7       31.10       26.63      3.42 o 
  12   5   7       67.44       79.98     10.44 o 
  -5   6   7       36.95       30.05      7.08 o 
  -4   6   7        0.32        0.91      2.33 o 
  -3   6   7      312.17      335.98     11.13 o 
  -2   6   7       11.51        6.73      3.54 o 
  -1   6   7      587.72      596.42     15.35 o 
   0   6   7        0.04       -0.45      1.09 o 
   1   6   7        0.78        0.59      1.07 o 
   2   6   7      123.62       96.71      3.39 o 
   3   6   7      119.07      110.71      3.54 o 
   4   6   7       11.68        7.77      1.21 o 
   5   6   7      137.34      124.25      5.51 o 
   6   6   7      354.81      319.18      9.29 o 
   7   6   7      427.81      401.02     11.07 o 
   8   6   7       81.79       86.85      4.61 o 
   9   6   7      544.83      547.12     14.50 o 
  10   6   7      102.97       91.34      5.47 o 
  11   6   7       12.62        8.93      2.63 o 
  12   6   7       20.07       17.50      3.42 o 
  13   6   7      103.09      121.68      7.31 o 
  -4   7   7        2.81        1.51      2.83 o 
  -3   7   7        4.61        0.42      2.46 o 
  -2   7   7       12.45        9.34      2.63 o 
  -1   7   7      196.61      168.78      6.98 o 
   0   7   7       31.54       22.34      7.36 o 
   1   7   7     1213.91     1367.85     23.47 o 
   2   7   7      216.96      207.76      5.50 o 
   3   7   7      919.25      982.16     17.35 o 
   4   7   7      220.43      199.16     12.49 o 
   5   7   7       77.43       65.64      3.95 o 
   6   7   7      236.10      206.73      7.11 o 
   7   7   7      528.97      553.96     17.33 o 
   8   7   7      397.22      395.16     14.91 o 
   9   7   7      279.18      289.79      9.55 o 
  10   7   7      114.14       99.47      5.57 o 
  11   7   7       53.28       47.67      4.41 o 
  12   7   7        5.77        1.77      2.80 o 
  13   7   7      276.08      347.41     16.77 o 
  -3   8   7       40.58       34.30      4.19 o 
  -2   8   7        0.20       -0.80      2.28 o 
  -1   8   7        0.10        3.54      3.26 o 
   0   8   7      311.24      315.00     10.01 o 
   1   8   7       27.53       21.71      2.10 o 
   2   8   7      800.81      818.47     15.31 o 
   3   8   7      186.38      182.41      6.65 o 
   4   8   7      488.61      506.82     13.18 o 
   5   8   7      238.45      227.29      7.71 o 
   6   8   7      122.46      100.13      4.88 o 
   7   8   7       28.16       25.53      2.96 o 
   8   8   7        5.98        2.66      1.91 o 
   9   8   7        1.00        1.67      1.88 o 
  10   8   7       27.19       17.83      3.02 o 
  11   8   7      214.42      247.57      9.49 o 
  12   8   7      306.89      364.80     12.37 o 
  -2   9   7        3.72        5.75      2.95 o 
  -1   9   7        0.71        1.77      4.85 o 
   0   9   7       81.95       74.41      5.68 o 
   1   9   7        3.27        2.89      2.80 o 
   2   9   7      160.18      159.50      6.38 o 
   3   9   7        0.47        0.28      2.42 o 
   4   9   7      464.35      470.33     12.72 o 
   5   9   7      128.19      121.39      5.60 o 
   6   9   7       30.76       22.90      3.35 o 
   7   9   7      241.90      264.29      9.03 o 
   8   9   7       21.46        9.92      2.28 o 
   9   9   7      598.30      621.48     16.67 o 
  10   9   7      190.86      219.02      9.32 o 
  11   9   7        4.47        3.20      2.98 o 
  12   9   7       24.08       20.42      3.36 o 
  -1  10   7       30.16       20.45      4.85 o 
   0  10   7      179.44      231.49     12.86 o 
   1  10   7        0.09       -0.37      2.98 o 
   2  10   7       25.76       21.15      3.35 o 
   3  10   7       62.52       49.22      4.08 o 
   4  10   7      281.86      288.24     15.84 o 
   5  10   7       10.54        9.90      2.30 o 
   6  10   7      484.83      510.39     18.54 o 
   7  10   7        0.59        1.21      1.91 o 
   8  10   7      194.24      192.63      7.91 o 
   9  10   7        0.63       -0.37      2.24 o 
  10  10   7      112.60      105.35      6.46 o 
  11  10   7       59.48       48.70      7.36 o 
  12  10   7       32.58       27.95      7.36 o 
   0  11   7      109.64      124.32     10.06 o 
   1  11   7        0.05        0.19      3.35 o 
   2  11   7       13.73       16.77      4.47 o 
   3  11   7      152.37      149.01      6.72 o 
   4  11   7      451.50      501.38     21.81 o 
   5  11   7       37.48       29.02      3.62 o 
   6  11   7       13.07       10.62      2.64 o 
   7  11   7       94.23       85.17      5.66 o 
   8  11   7        0.55        2.61      3.08 o 
   9  11   7       17.18       13.92      3.03 o 
  10  11   7       73.94       90.69      6.25 o 
  11  11   7       11.54       11.96      3.49 o 
   2  12   7       37.41       31.13      5.78 o 
   3  12   7      117.02      121.32     11.18 o 
   4  12   7        6.65        5.38      2.76 o 
   5  12   7       28.43       18.68      3.36 o 
   6  12   7      115.82      116.98      6.50 o 
   7  12   7       30.21       25.50      4.66 o 
   8  12   7      250.08      291.36     10.80 o 
   9  12   7      444.13      529.90     26.93 o 
  10  12   7        0.47        1.03      3.08 o 
   5  13   7       45.78       32.78      6.52 o 
   6  13   7       87.98      102.97      8.29 o 
   7  13   7      182.01      196.85     14.16 o 
  -1  -8   8        5.72        2.57      3.73 o 
   0  -8   8       18.29       16.84      3.82 o 
  -4  -7   8        1.79        1.92      3.02 o 
  -3  -7   8      107.98      104.63     11.18 o 
  -2  -7   8      272.16      301.77     11.20 o 
  -1  -7   8      574.07      634.12     18.11 o 
   0  -7   8       25.35       11.87      3.23 o 
   1  -7   8        0.78        0.34      2.70 o 
   2  -7   8       30.37       32.57      4.43 o 
   3  -7   8        0.55       -1.15      3.08 o 
  -5  -6   8      162.82      174.45     12.49 o 
  -4  -6   8       19.44        7.66      3.00 o 
  -3  -6   8      176.08      198.82      8.54 o 
  -2  -6   8       74.22       77.06      5.57 o 
  -1  -6   8      181.25      169.02      7.69 o 
   0  -6   8       62.88       57.51      5.00 o 
   1  -6   8       54.32       36.94      4.47 o 
   2  -6   8       53.21       39.67      4.28 o 
   3  -6   8      148.52      155.25      7.69 o 
   4  -6   8        9.75        8.11      3.29 o 
   5  -6   8       65.52       62.30      5.72 o 
  -6  -5   8      182.37      215.46     13.98 o 
  -5  -5   8      101.86       87.97      8.76 o 
  -4  -5   8        0.14        0.96      2.44 o 
  -3  -5   8       10.76        4.77      2.46 o 
  -2  -5   8       75.88       62.11      8.01 o 
  -1  -5   8       12.90        5.61      2.36 o 
   0  -5   8       12.49        5.25      2.28 o 
   1  -5   8      351.01      358.22     11.84 o 
   2  -5   8      186.14      167.81      7.64 o 
   3  -5   8       13.21        6.68      3.17 o 
   4  -5   8       15.94       12.01      3.08 o 
   5  -5   8      178.28      172.83      8.14 o 
   6  -5   8        0.97        2.46      2.78 o 
  -6  -4   8      117.05      123.38     10.81 o 
  -5  -4   8      135.75      130.47     10.25 o 
  -4  -4   8       12.38       10.06      4.47 o 
  -3  -4   8      762.04      902.46     21.69 o 
  -2  -4   8       17.06       11.82      2.68 o 
  -1  -4   8       24.55       14.82      2.63 o 
   0  -4   8        7.83        2.05      2.11 o 
   1  -4   8       51.77       38.94      6.52 o 
   2  -4   8        7.76        1.58      1.98 o 
   3  -4   8       98.32       85.31      5.36 o 
   4  -4   8      660.65      642.61     17.50 o 
   5  -4   8      132.10      130.36      6.76 o 
   6  -4   8       32.05       25.83      5.68 o 
   7  -4   8       47.80       40.84      4.66 o 
  -6  -3   8      147.48      140.30      6.89 o 
  -5  -3   8       50.72       55.64      4.38 o 
  -4  -3   8      468.72      535.14     14.43 o 
  -3  -3   8      293.19      286.06      9.39 o 
  -2  -3   8       77.66       75.61      4.64 o 
  -1  -3   8      189.48      180.50      9.51 o 
   0  -3   8      200.29      182.65      8.48 o 
   1  -3   8      169.39      170.11      6.78 o 
   2  -3   8       19.08       13.17      3.08 o 
   3  -3   8      137.93      110.95      5.65 o 
   4  -3   8      123.08      115.08      5.93 o 
   5  -3   8        0.57       -0.22      1.96 o 
   6  -3   8       18.41        8.01      3.17 o 
   7  -3   8       16.94       16.41      7.18 o 
   8  -3   8        7.96        4.67      3.04 o 
  -7  -2   8        9.80        8.84      3.63 o 
  -6  -2   8      459.73      562.25     16.21 o 
  -5  -2   8        0.25        1.77      2.19 o 
  -4  -2   8       39.82       28.83      3.36 o 
  -3  -2   8        9.04        0.75      3.73 o 
  -2  -2   8      480.84      505.82     10.55 o 
  -1  -2   8        3.97        1.68      1.64 o 
   1  -2   8       60.89       51.55      5.78 o 
   2  -2   8     1209.78     1280.77     28.18 o 
   3  -2   8      534.22      496.77     13.56 o 
   4  -2   8      248.83      232.85      8.36 o 
   5  -2   8       99.92       82.23      5.13 o 
   6  -2   8      141.14      146.24     13.89 o 
   7  -2   8       84.01       70.50      5.17 o 
   8  -2   8       76.45       72.11      5.59 o 
   9  -2   8       13.68        8.08      3.34 o 
  -7  -1   8       47.04       43.99      5.50 o 
  -6  -1   8        0.18        0.29      2.55 o 
  -5  -1   8       87.38       90.45      8.39 o 
  -4  -1   8      302.24      311.57     10.22 o 
  -3  -1   8        1.23       -0.34      1.57 o 
  -2  -1   8       10.40        6.24      1.52 o 
  -1  -1   8     1378.35     1473.79     24.92 o 
   0  -1   8      434.79      440.61      9.07 o 
   1  -1   8       26.69       22.21      1.71 o 
   2  -1   8     1580.63     1663.87     34.83 o 
   3  -1   8        8.13        8.66      2.04 o 
   4  -1   8      642.82      725.26     17.85 o 
   5  -1   8       48.78       44.71      3.69 o 
   6  -1   8      388.20      360.62     12.02 o 
   7  -1   8       53.18       32.89      5.50 o 
   8  -1   8        2.08        1.66      2.33 o 
   9  -1   8        1.35       -0.66      3.54 o 
  10  -1   8      172.79      209.96      9.14 o 
  -6   0   8      110.58      122.64      6.85 o 
  -5   0   8      111.51      111.56      6.52 o 
  -4   0   8      152.72      150.82     15.19 o 
  -3   0   8        9.87        3.65      1.83 o 
  -2   0   8        1.62        1.99      1.30 o 
  -1   0   8       23.72       15.33      1.70 o 
   0   0   8        1.15        1.00      1.01 o 
   1   0   8      932.32      972.03     18.68 o 
   2   0   8      517.75      514.30     10.05 o 
   3   0   8      750.41      789.28     14.23 o 
   4   0   8        4.15        3.32      1.57 o 
   5   0   8       12.84       13.60      2.30 o 
   6   0   8      666.01      721.76     17.85 o 
   7   0   8        1.16        2.94      2.04 o 
   8   0   8       18.94        7.87      2.42 o 
   9   0   8       33.12       27.37      5.13 o 
  10   0   8       11.97        7.83      3.17 o 
  11   0   8       44.91       43.98      4.91 o 
  -6   1   8       23.40       20.29      3.68 o 
  -5   1   8       75.68       77.25      5.38 o 
  -4   1   8      108.74       99.83      5.54 o 
  -3   1   8      196.45      191.59     15.19 o 
  -2   1   8       23.33       19.08      4.01 o 
  -1   1   8      801.81      826.56     15.10 o 
   0   1   8       83.39       80.68      3.08 o 
   1   1   8       21.75       12.45      1.45 o 
   2   1   8      170.11      147.68      3.66 o 
   3   1   8      135.29      124.50      3.76 o 
   4   1   8      267.36      268.56      6.25 o 
   5   1   8      516.61      493.28     10.21 o 
   6   1   8       57.70       36.01      2.41 o 
   7   1   8      217.91      219.92      7.84 o 
   8   1   8       14.81       13.66      2.57 o 
   9   1   8        6.97        3.60      2.36 o 
  10   1   8      205.08      197.02      8.04 o 
  11   1   8        4.09        2.08      2.95 o 
  -6   2   8        0.39       -2.63      2.89 o 
  -5   2   8      127.02      131.41      6.82 o 
  -4   2   8        0.14        4.47      2.28 o 
  -3   2   8      159.91      160.29      6.76 o 
  -2   2   8        3.94        4.93      4.29 o 
  -1   2   8      193.35      194.74      5.17 o 
   0   2   8      145.27      122.56      4.59 o 
   1   2   8       10.66        5.52      1.20 o 
   2   2   8      467.35      466.85      9.27 o 
   3   2   8       23.56       21.15      1.96 o 
   4   2   8       72.55       66.63      2.71 o 
   5   2   8      530.40      543.95     11.36 o 
   6   2   8        0.02        0.82      1.10 o 
   7   2   8       55.15       41.75      2.67 o 
   8   2   8       85.97       74.22      3.57 o 
   9   2   8      368.80      402.71     13.38 o 
  10   2   8       48.44       44.29      4.15 o 
  11   2   8        1.34        0.56      3.35 o 
  -6   3   8       82.51       85.71      6.42 o 
  -5   3   8       22.23       22.07      3.58 o 
  -4   3   8      243.06      264.09      9.68 o 
  -3   3   8       97.16       84.12      5.17 o 
  -2   3   8       14.21        6.21      2.04 o 
  -1   3   8     1025.14     1087.50     33.36 o 
   0   3   8       78.68       65.84      2.79 o 
   1   3   8      171.14      146.65      4.25 o 
   2   3   8       86.60       74.06      2.86 o 
   3   3   8       28.93       25.35      1.80 o 
   4   3   8      100.95       82.22      4.53 o 
   5   3   8      115.88      113.70      3.66 o 
   6   3   8      526.02      535.33     10.68 o 
   7   3   8      287.00      273.59      8.18 o 
   8   3   8       58.03       56.25      3.12 o 
   9   3   8      121.25      116.10      4.57 o 
  10   3   8      126.27      122.08      6.00 o 
  11   3   8       75.92       88.04      5.60 o 
  12   3   8      134.59      139.04      9.88 o 
  -5   4   8        3.65        3.58      2.91 o 
  -4   4   8        0.22       -0.61      2.24 o 
  -3   4   8       88.77       89.89      5.66 o 
  -2   4   8      295.96      315.85     20.32 o 
  -1   4   8        4.17        2.79      1.61 o 
   0   4   8       31.05       18.45      2.24 o 
   1   4   8        2.38        0.28      1.04 o 
   2   4   8      387.79      386.22      8.13 o 
   3   4   8       93.04       80.42      2.94 o 
   4   4   8      201.04      184.19      5.06 o 
   5   4   8      193.18      185.58      8.60 o 
   6   4   8       28.41       24.43      2.51 o 
   7   4   8        3.65        1.62      1.18 o 
   8   4   8      203.26      209.75      8.85 o 
   9   4   8        7.48        5.28      2.10 o 
  10   4   8        2.36        1.40      1.96 o 
  11   4   8       11.49       12.11      2.89 o 
  12   4   8       46.37       41.64      4.41 o 
  -5   5   8       73.12       70.57      5.89 o 
  -4   5   8       38.56       36.43      4.34 o 
  -3   5   8       17.90       11.78      2.80 o 
  -2   5   8       66.58       62.22      4.61 o 
  -1   5   8      253.55      237.02      8.37 o 
   0   5   8       38.90       25.30      7.08 o 
   1   5   8     1823.32     1970.90     32.25 o 
   2   5   8      660.89      680.78     12.76 o 
   3   5   8       95.73       78.49      4.53 o 
   4   5   8      153.58      137.73      4.07 o 
   5   5   8       55.69       41.90      4.27 o 
   6   5   8       88.08       79.59      2.96 o 
   7   5   8      602.33      580.70     14.49 o 
   8   5   8      394.05      376.39     18.92 o 
   9   5   8      200.84      207.74      8.76 o 
  10   5   8       49.32       47.59      4.09 o 
  11   5   8        1.32        0.41      3.91 o 
  12   5   8       46.18       42.37      5.87 o 
  -4   6   8       54.50       50.95      4.88 o 
  -3   6   8        0.11        1.10      2.46 o 
  -2   6   8       33.34       30.39      3.55 o 
  -1   6   8       38.73       32.81      3.40 o 
   0   6   8      189.36      176.32      6.85 o 
   1   6   8       11.30        8.05      2.25 o 
   2   6   8       12.63        5.06      1.31 o 
   3   6   8      217.09      221.42      8.43 o 
   4   6   8      233.35      212.66      5.37 o 
   5   6   8       94.45       90.76      4.41 o 
   6   6   8        2.57        3.24      1.57 o 
   7   6   8       14.97        8.11      1.83 o 
   8   6   8        4.19        1.86      1.71 o 
   9   6   8      687.83      740.71     18.38 o 
  10   6   8        2.63        3.33      2.30 o 
  11   6   8      121.72      123.44      6.39 o 
  12   6   8       96.33      102.87      6.51 o 
  -3   7   8        0.23        0.78      3.54 o 
  -2   7   8      225.78      233.53     17.61 o 
  -1   7   8       15.94       15.70      5.22 o 
   0   7   8        0.87        1.54      1.78 o 
   1   7   8      204.76      198.89      5.66 o 
   2   7   8       57.02       54.30      6.27 o 
   3   7   8       13.55        8.69      1.47 o 
   4   7   8      691.78      704.25     16.74 o 
   5   7   8      390.93      389.49     15.38 o 
   6   7   8        0.62        0.77      1.51 o 
   7   7   8       27.63       19.26      3.35 o 
   8   7   8        7.04        5.78      2.11 o 
   9   7   8      210.33      211.06      7.97 o 
  10   7   8       40.95       36.82      3.87 o 
  11   7   8        0.22       -0.10      3.45 o 
  12   7   8        4.87        5.20      2.83 o 
  -2   8   8        6.06        4.56      2.73 o 
  -1   8   8       11.63        9.26      5.31 o 
   0   8   8      104.18      100.44      5.47 o 
   1   8   8       72.13       66.35      4.55 o 
   2   8   8      136.13      125.01      7.08 o 
   3   8   8      344.81      332.14      9.86 o 
   4   8   8      180.33      177.14      8.20 o 
   5   8   8       41.22       25.31      2.77 o 
   6   8   8      213.61      200.34      7.38 o 
   7   8   8      343.15      323.61     10.08 o 
   8   8   8       48.74       48.06     12.30 o 
   9   8   8       86.75       64.40      4.74 o 
  10   8   8        7.41        4.14      2.36 o 
  11   8   8      274.05      315.72     11.13 o 
  12   8   8      178.44      217.44      9.22 o 
  -1   9   8       50.58       49.36      4.68 o 
   0   9   8       31.57       27.06      3.48 o 
   1   9   8       11.29        9.88      3.35 o 
   2   9   8        1.20        0.12      1.83 o 
   3   9   8       85.29       66.63      4.66 o 
   4   9   8      294.28      288.52      9.35 o 
   5   9   8       57.82       49.08      9.04 o 
   6   9   8       10.49        3.65      1.91 o 
   7   9   8      147.16      145.50      6.45 o 
   8   9   8       80.33       66.07      4.68 o 
   9   9   8      140.59      121.47      6.19 o 
  10   9   8      389.06      422.20     19.48 o 
  11   9   8       66.57       50.09      5.03 o 
  12   9   8       42.29       46.67      4.87 o 
   0  10   8        5.95        7.27      3.73 o 
   1  10   8       18.72       14.72      4.10 o 
   2  10   8       15.04        8.57      3.54 o 
   3  10   8       95.67       98.91      5.57 o 
   4  10   8      144.45      124.24      6.00 o 
   5  10   8        0.19        0.41      2.24 o 
   6  10   8      210.06      221.65      8.37 o 
   7  10   8      295.03      318.76     10.54 o 
   8  10   8       12.04        8.47      2.80 o 
   9  10   8        5.74        5.31      2.37 o 
  10  10   8       12.99       13.58      2.96 o 
  11  10   8        0.52       -1.56      2.68 o 
   1  11   8        0.73        1.86      3.91 o 
   2  11   8        0.06       -1.68      3.35 o 
   3  11   8        5.07        2.98      3.73 o 
   4  11   8       43.25       36.13      8.48 o 
   5  11   8       20.55        9.49      2.63 o 
   6  11   8      233.14      242.03     12.67 o 
   7  11   8        3.73        1.07      2.52 o 
   8  11   8       60.62       56.37      4.81 o 
   9  11   8      186.73      193.98      8.43 o 
  10  11   8       65.92       61.79      5.33 o 
  11  11   8       60.69       54.26      5.38 o 
   3  12   8       30.55       28.33      5.59 o 
   4  12   8        6.65        3.25      3.35 o 
   5  12   8        9.18        3.91      2.63 o 
   6  12   8       18.85       11.33      5.03 o 
   7  12   8       54.32       42.40      4.55 o 
   8  12   8       19.96       11.77      3.29 o 
   9  12   8      150.31      177.07      8.37 o 
  10  12   8       13.81        7.70      3.29 o 
  -1  -7   9      183.57      198.52      9.35 o 
   0  -7   9        5.65        5.66      3.29 o 
  -3  -6   9      172.50      164.31      8.09 o 
  -2  -6   9      139.94      150.49      7.64 o 
  -1  -6   9       32.34       27.16      3.89 o 
   0  -6   9       50.09       43.29      4.68 o 
   1  -6   9       22.68       16.39      3.55 o 
   2  -6   9       40.06       37.43      4.41 o 
   3  -6   9      125.18      140.04      7.93 o 
   4  -6   9        1.46       -2.15      2.89 o 
  -4  -5   9      208.79      225.89     14.35 o 
  -3  -5   9        5.13        4.38      2.77 o 
  -2  -5   9      129.95      128.36      6.82 o 
  -1  -5   9       98.82      111.86      6.65 o 
   0  -5   9       28.46       24.04      4.75 o 
   1  -5   9      500.34      575.06     16.64 o 
   2  -5   9       54.65       48.89      4.72 o 
   3  -5   9        0.00        0.43      2.89 o 
   4  -5   9       47.19       43.34      4.74 o 
   5  -5   9        3.43        3.59      2.83 o 
  -5  -4   9        1.41        3.17      4.85 o 
  -4  -4   9       19.69       13.42      4.66 o 
  -3  -4   9       38.55       34.55      5.50 o 
  -2  -4   9        4.61        2.54      2.46 o 
  -1  -4   9       11.23        4.23      2.46 o 
   0  -4   9       73.59       74.49      5.33 o 
   1  -4   9       13.34       11.17      2.63 o 
   2  -4   9        0.44       -0.95      1.92 o 
   3  -4   9        4.15        0.78      2.28 o 
   4  -4   9      108.46      114.28      6.90 o 
   5  -4   9       53.68       50.12      4.85 o 
   6  -4   9      243.30      296.71     15.10 o 
   7  -4   9        0.14       -3.09      3.09 o 
  -5  -3   9      266.01      280.88     15.84 o 
  -4  -3   9      108.94      123.94     10.62 o 
  -3  -3   9       12.84        6.90      3.73 o 
  -2  -3   9       14.63        5.85      2.01 o 
  -1  -3   9        3.19        1.75      2.15 o 
   0  -3   9       51.96       35.52      3.49 o 
   1  -3   9      346.22      361.94     11.35 o 
   2  -3   9      116.24       97.71      5.57 o 
   3  -3   9       12.65        1.72      2.17 o 
   4  -3   9      221.31      227.00     12.86 o 
   5  -3   9        8.11        5.74      2.49 o 
   6  -3   9       16.03       12.55      3.23 o 
   7  -3   9      217.80      215.73      9.42 o 
   8  -3   9       16.93       17.38      3.81 o 
  -5  -2   9      204.94      204.35     12.39 o 
  -4  -2   9       20.31       15.32      3.13 o 
  -3  -2   9       95.72       94.12      8.57 o 
  -2  -2   9       93.28       94.24      5.15 o 
  -1  -2   9       52.86       48.29      3.79 o 
   0  -2   9      147.31      147.69     11.46 o 
   1  -2   9      118.87       88.85      4.85 o 
   2  -2   9       36.10       26.27      6.62 o 
   3  -2   9       73.51       55.35      4.47 o 
   4  -2   9      153.68      135.95      6.39 o 
   5  -2   9       45.80       28.45      3.34 o 
   6  -2   9      248.01      262.62     15.28 o 
   7  -2   9        0.11       -0.08      2.46 o 
   8  -2   9      109.42      131.29      7.38 o 
   9  -2   9       81.99       65.79      5.89 o 
  -6  -1   9       30.85       40.53      5.31 o 
  -5  -1   9        6.24        5.02      2.68 o 
  -4  -1   9      324.64      353.29     11.44 o 
  -3  -1   9       81.72       70.64      7.08 o 
  -2  -1   9      266.58      292.42      9.26 o 
  -1  -1   9      229.52      237.98      6.29 o 
   0  -1   9       58.64       50.96      8.11 o 
   1  -1   9       24.05       12.00      2.23 o 
   2  -1   9      612.94      617.66     15.87 o 
   3  -1   9       17.18        5.68      2.98 o 
   4  -1   9       54.74       44.35      6.15 o 
   5  -1   9       38.90       27.26      3.29 o 
   6  -1   9       20.87        9.64      2.80 o 
   7  -1   9       10.31        4.29      2.44 o 
   8  -1   9        0.26        0.53      2.55 o 
   9  -1   9        4.27        5.69      3.02 o 
  -5   0   9        0.18        0.61      2.51 o 
  -4   0   9      333.60      368.15     11.84 o 
  -3   0   9       20.94       20.35      3.00 o 
  -2   0   9       46.04       37.42      5.31 o 
  -1   0   9        9.48        9.89      1.62 o 
   0   0   9      190.93      182.78      5.19 o 
   1   0   9       44.15       27.74      2.08 o 
   2   0   9     1042.94     1107.66     24.75 o 
   3   0   9        1.13        1.24      1.61 o 
   4   0   9      150.37      139.99      6.06 o 
   5   0   9      334.90      307.43      9.88 o 
   6   0   9      607.50      632.07     16.47 o 
   7   0   9       49.20       24.22      7.73 o 
   8   0   9       14.82        7.23      4.29 o 
   9   0   9      175.30      199.99      8.50 o 
  10   0   9       49.64       54.69     10.06 o 
  -5   1   9       75.25       76.88      5.64 o 
  -4   1   9       17.95       16.39      3.26 o 
  -3   1   9       65.57       63.46      4.72 o 
  -2   1   9      133.99      131.62     14.26 o 
  -1   1   9      267.19      286.52      7.00 o 
   0   1   9      764.41      755.85     14.26 o 
   1   1   9      189.58      182.28      5.06 o 
   2   1   9      252.36      230.01      5.78 o 
   3   1   9        0.62       -0.51      1.06 o 
   4   1   9     1391.69     1533.98     25.77 o 
   5   1   9      687.58      703.72     31.96 o 
   6   1   9      205.97      211.29     11.46 o 
   7   1   9        3.16        3.54      2.61 o 
   8   1   9        1.66       -1.86      2.15 o 
   9   1   9       27.72       21.06      3.43 o 
  10   1   9       68.65       76.27      9.69 o 
  11   1   9       22.45       18.27      5.03 o 
  -5   2   9       65.82       73.08      5.76 o 
  -4   2   9        2.61        2.05      2.46 o 
  -3   2   9      604.59      638.45     17.02 o 
  -2   2   9       61.29       48.91      4.06 o 
  -1   2   9      146.97      151.67      6.23 o 
   0   2   9       33.02       20.46      1.94 o 
   1   2   9      313.65      312.33      8.01 o 
   2   2   9       23.49       17.47      1.68 o 
   3   2   9     1281.55     1370.51     28.60 o 
   4   2   9       15.98       11.89      1.56 o 
   5   2   9      682.74      730.42     13.77 o 
   6   2   9      315.30      293.30      7.13 o 
   7   2   9      402.14      390.48     11.33 o 
   8   2   9      629.48      702.97     17.79 o 
   9   2   9      461.65      502.42     14.17 o 
  10   2   9        4.79        6.52      3.73 o 
  11   2   9        8.22        5.22      4.10 o 
  -5   3   9       18.23       13.89      5.13 o 
  -4   3   9      313.22      360.16     12.15 o 
  -3   3   9       52.99       43.58      4.21 o 
  -2   3   9       46.97       36.40      3.75 o 
  -1   3   9      272.82      253.24      8.60 o 
   0   3   9        0.03       -0.82      1.14 o 
   1   3   9      594.72      579.65     11.44 o 
   2   3   9       18.82       14.96      1.65 o 
   3   3   9       11.86        6.75      1.29 o 
   4   3   9       10.14        6.74      1.25 o 
   5   3   9       25.19       19.69      1.88 o 
   6   3   9       56.95       47.50      2.70 o 
   7   3   9     1533.87     1714.57     28.97 o 
   8   3   9      316.02      353.23     10.33 o 
   9   3   9      159.00      163.41      6.76 o 
  10   3   9      172.31      197.38     11.56 o 
  11   3   9      249.35      277.71     14.35 o 
  -4   4   9        0.00        0.14      2.98 o 
  -3   4   9        0.12        0.19      2.33 o 
  -2   4   9        8.20        6.63      2.30 o 
  -1   4   9       14.70        7.18      2.24 o 
   0   4   9       93.13       79.13      5.96 o 
   1   4   9      362.15      345.24      7.82 o 
   2   4   9      224.30      212.90      5.59 o 
   3   4   9      230.94      200.88      6.73 o 
   4   4   9        0.46       -0.03      1.04 o 
   5   4   9      122.92      119.08      4.18 o 
   6   4   9      235.08      219.52      6.07 o 
   7   4   9        0.01       -0.72      1.28 o 
   8   4   9       62.04       51.05      4.75 o 
   9   4   9        1.37        0.77      1.83 o 
  10   4   9      240.68      239.73      8.76 o 
  11   4   9      325.16      395.44     12.45 o 
  12   4   9       70.97       87.60      8.39 o 
  -4   5   9      171.64      207.76      9.14 o 
  -3   5   9        2.48        2.89      2.60 o 
  -2   5   9        0.17       -1.05      2.61 o 
  -1   5   9       64.06       59.12      5.22 o 
   0   5   9       48.22       31.47      3.21 o 
   1   5   9      470.90      482.60     10.08 o 
   2   5   9      483.57      481.37     10.00 o 
   3   5   9       37.68       27.34      2.21 o 
   4   5   9      312.68      296.29      7.74 o 
   5   5   9        1.04       -1.08      1.08 o 
   6   5   9        6.40        2.70      1.61 o 
   7   5   9       24.70       19.24      3.17 o 
   8   5   9        2.50        0.07      1.64 o 
   9   5   9      148.93      144.99      6.46 o 
  10   5   9      322.65      343.41     16.12 o 
  11   5   9       59.57       44.17      4.35 o 
  12   5   9        6.29        6.13      3.02 o 
  -3   6   9       10.18        5.54      3.63 o 
  -2   6   9      113.49      115.02      6.45 o 
  -1   6   9      146.64      133.97      6.38 o 
   0   6   9      251.21      274.35     21.34 o 
   1   6   9        4.64        2.71      1.91 o 
   2   6   9       15.62        7.69      1.65 o 
   3   6   9        1.02        0.29      1.25 o 
   4   6   9       72.03       58.36      3.75 o 
   5   6   9        7.61        5.18      1.70 o 
   6   6   9      629.21      634.09     15.61 o 
   7   6   9        2.02       -0.54      1.51 o 
   8   6   9      122.66      109.98      5.40 o 
   9   6   9       25.19       17.28      4.66 o 
  10   6   9       28.63       23.18      3.29 o 
  11   6   9       57.93       54.65      4.81 o 
  12   6   9       10.72        7.22      3.82 o 
  -2   7   9       83.91       90.30      6.18 o 
  -1   7   9       61.56       63.66      5.07 o 
   0   7   9       30.06       28.37      3.56 o 
   1   7   9      356.17      351.68     40.82 o 
   2   7   9      914.69     1023.36     21.14 o 
   3   7   9      145.40      136.73      8.20 o 
   4   7   9      428.73      455.21     35.04 o 
   5   7   9      492.87      498.55     13.24 o 
   6   7   9      120.63      108.56      5.27 o 
   7   7   9       88.58       82.81      4.94 o 
   8   7   9      651.28      752.91     18.65 o 
   9   7   9      112.85      104.22      5.53 o 
  10   7   9      162.97      145.75      6.92 o 
  11   7   9       83.08       85.64      5.85 o 
  12   7   9       29.03       31.41      7.46 o 
  -2   8   9        0.99       -1.42      2.98 o 
  -1   8   9        0.83        1.68      2.60 o 
   0   8   9       16.13       12.47      3.02 o 
   1   8   9       99.45      100.96      5.53 o 
   2   8   9       96.27       87.21      4.88 o 
   3   8   9        4.15        3.51      1.91 o 
   4   8   9      101.65       89.40      4.74 o 
   5   8   9        2.84       -0.01      3.82 o 
   6   8   9       17.09       10.13      2.23 o 
   7   8   9       25.29       17.67      2.64 o 
   8   8   9       26.75       17.71      2.83 o 
   9   8   9        2.64       -0.37      2.15 o 
  10   8   9       30.04       35.78      5.31 o 
  11   8   9       32.34       25.04      3.82 o 
  12   8   9       22.33       26.55      3.89 o 
  -1   9   9       27.50       25.32      4.08 o 
   0   9   9        5.84        7.27      3.91 o 
   1   9   9       79.37       91.33      8.39 o 
   2   9   9       15.34        6.15      2.98 o 
   3   9   9        7.02        5.05      2.10 o 
   4   9   9      415.07      448.15     12.71 o 
   5   9   9      145.40      139.45      6.33 o 
   6   9   9      349.61      380.13     11.60 o 
   7   9   9      233.44      214.01      8.24 o 
   8   9   9       25.34       20.88      4.75 o 
   9   9   9        2.50        0.09      2.11 o 
  10   9   9      380.20      421.30     13.24 o 
  11   9   9       38.41       45.82      4.85 o 
  12   9   9      122.31      141.90     11.28 o 
   1  10   9        1.40        3.35      3.54 o 
   2  10   9       52.00       40.63      5.78 o 
   3  10   9      212.46      221.43      8.35 o 
   4  10   9        4.41        4.71      2.30 o 
   5  10   9      148.00      146.32      6.65 o 
   6  10   9       95.60       96.20     11.28 o 
   7  10   9       12.59        9.72      2.60 o 
   8  10   9      406.08      445.24     15.00 o 
   9  10   9      237.57      242.71      9.49 o 
  10  10   9        0.26        0.25      2.41 o 
  11  10   9        0.57       -1.78      2.76 o 
   2  11   9       12.02       11.37      4.29 o 
   3  11   9       16.22       14.35      4.47 o 
   4  11   9       58.53       50.87      4.55 o 
   5  11   9       43.47       32.45      3.89 o 
   6  11   9       98.17       94.10      5.99 o 
   7  11   9      202.07      230.55      9.16 o 
   8  11   9        4.51        4.23      2.49 o 
   9  11   9        7.42        7.11      2.95 o 
  10  11   9        2.55        0.46      2.83 o 
   4  12   9       13.34       11.18      4.66 o 
   5  12   9      108.03      107.86     14.26 o 
   6  12   9        2.07        2.89      2.83 o 
   7  12   9       52.12       46.62      6.06 o 
   8  12   9        2.52        2.74      2.68 o 
   9  12   9        4.30        3.63      3.03 o 
  -2  -5  10       22.90       19.77      7.27 o 
  -1  -5  10        0.89        0.80      3.26 o 
   0  -5  10       13.36        9.13      3.21 o 
   1  -5  10      154.29      152.62     10.53 o 
   2  -5  10      193.13      218.45      9.74 o 
   3  -5  10        1.52        3.19      3.00 o 
   4  -5  10        6.09        4.50      5.41 o 
  -3  -4  10        0.31        1.68      4.10 o 
  -2  -4  10      103.27      110.06      6.87 o 
  -1  -4  10      215.68      217.70     11.46 o 
   0  -4  10      231.35      253.49      9.79 o 
   1  -4  10       16.77       11.34      3.73 o 
   2  -4  10        2.17        0.52      4.19 o 
   3  -4  10       30.15       30.06      3.98 o 
   4  -4  10       22.26       13.19      3.34 o 
   5  -4  10        0.10        0.16      2.82 o 
  -4  -3  10      121.40      126.74     11.00 o 
  -3  -3  10      106.33       95.05      9.32 o 
  -2  -3  10      106.00      109.59      9.88 o 
  -1  -3  10       14.33        9.22      3.17 o 
   0  -3  10       11.58        6.74      2.46 o 
   1  -3  10       91.03       93.64      5.89 o 
   2  -3  10       29.53       18.53      4.38 o 
   3  -3  10       13.39        8.21      4.29 o 
   4  -3  10      178.16      187.74      8.41 o 
   5  -3  10      282.21      312.18     16.12 o 
   6  -3  10       29.12       22.97      3.74 o 
   7  -3  10       12.52       10.60      3.91 o 
  -4  -2  10       11.54        9.88      4.47 o 
  -3  -2  10      106.32       94.50      9.13 o 
  -2  -2  10       43.52       46.04      6.71 o 
  -1  -2  10       27.08       18.49      3.09 o 
   0  -2  10       33.77       28.70      3.91 o 
   1  -2  10      265.33      266.47      9.46 o 
   2  -2  10      326.09      318.57     10.65 o 
   3  -2  10      160.97      134.75      6.65 o 
   4  -2  10        5.69        4.84      3.73 o 
   5  -2  10       18.41       14.07      2.96 o 
   6  -2  10       82.17       81.96      5.93 o 
   7  -2  10       99.40      103.09      6.85 o 
   8  -2  10      199.57      215.89      9.60 o 
  -4  -1  10       30.94       29.62      4.16 o 
  -3  -1  10       36.10       34.67      6.34 o 
  -2  -1  10      106.69      110.15      8.95 o 
  -1  -1  10      246.44      268.16      9.12 o 
   0  -1  10      407.61      413.10     18.64 o 
   1  -1  10       33.86       21.31      5.87 o 
   2  -1  10       52.66       42.66      4.10 o 
   3  -1  10        0.05        0.97      1.96 o 
   4  -1  10       38.71       25.87      3.34 o 
   5  -1  10       89.21       75.07      5.27 o 
   6  -1  10        0.90        0.22      2.27 o 
   7  -1  10        5.43        3.26      2.89 o 
   8  -1  10        0.08        0.15      2.82 o 
   9  -1  10       31.03       25.44      4.38 o 
  -4   0  10        9.15        9.05      3.00 o 
  -3   0  10      334.37      373.02     11.89 o 
  -2   0  10       89.30       93.44      5.37 o 
  -1   0  10       33.17       32.33      3.22 o 
   0   0  10       11.88        7.35      3.26 o 
   1   0  10      270.02      255.33      8.60 o 
   2   0  10       70.83       47.34      3.89 o 
   3   0  10       16.17        7.34      5.22 o 
   4   0  10        1.10        2.16      1.79 o 
   5   0  10       33.24       25.45      3.23 o 
   6   0  10       30.18       19.10      2.96 o 
   7   0  10       50.06       34.18      7.27 o 
   8   0  10       29.18       27.59      3.82 o 
   9   0  10       25.64       19.65      3.71 o 
  -4   1  10        2.40       -0.92      2.64 o 
  -3   1  10        8.53        1.96      2.41 o 
  -2   1  10       78.02       85.46      5.28 o 
  -1   1  10       10.69        6.19      3.63 o 
   0   1  10        5.31        1.69      1.43 o 
   1   1  10       28.72       24.59      2.63 o 
   2   1  10       11.69        6.12      1.50 o 
   3   1  10        0.42       -1.15      1.70 o 
   4   1  10      460.33      457.36     23.95 o 
   5   1  10       35.74       15.93      2.57 o 
   6   1  10       21.35        7.23      2.30 o 
   7   1  10       81.93       85.97      5.40 o 
   8   1  10       10.98       11.50      2.83 o 
   9   1  10       37.80       43.14      5.50 o 
  10   1  10        1.21        2.80      3.73 o 
  -4   2  10        0.00       -1.85      2.64 o 
  -3   2  10      146.64      160.77      7.59 o 
  -2   2  10       36.17       42.36      8.76 o 
  -1   2  10        0.02        1.75      2.52 o 
   0   2  10      390.05      408.74     11.67 o 
   1   2  10      373.46      391.87      8.82 o 
   2   2  10       25.95       16.63      2.10 o 
   3   2  10      813.67      853.90     15.85 o 
   4   2  10        0.09       -0.41      1.20 o 
   5   2  10       28.34       23.60      2.83 o 
   6   2  10       50.10       37.80      4.29 o 
   7   2  10        6.75       -0.10      2.04 o 
   8   2  10      122.93      120.33      6.06 o 
   9   2  10       68.97       62.26      6.71 o 
  10   2  10        9.27        1.30      3.35 o 
  11   2  10      215.12      260.37     14.35 o 
  -4   3  10      209.92      257.07     10.33 o 
  -3   3  10       68.65       64.47      9.32 o 
  -2   3  10        5.33        5.36      2.49 o 
  -1   3  10        9.55        8.02      2.36 o 
   0   3  10        6.82        3.24      1.92 o 
   1   3  10      133.63      147.58      4.77 o 
   2   3  10      943.79      979.09     17.70 o 
   3   3  10       48.61       35.28      2.71 o 
   4   3  10       27.14       15.12      1.93 o 
   5   3  10      173.66      154.55      4.85 o 
   6   3  10       58.24       56.91      4.63 o 
   7   3  10      867.81      912.87     17.16 o 
   8   3  10        1.95        0.93      2.61 o 
   9   3  10       92.69      101.58      8.76 o 
  10   3  10       50.50       39.33      6.15 o 
  11   3  10       41.17       36.34      6.15 o 
  -3   4  10       11.17        5.69      4.47 o 
  -2   4  10        2.60        1.99      2.36 o 
  -1   4  10      134.98      128.64      6.31 o 
   0   4  10        1.55       -1.23      1.96 o 
   1   4  10      286.11      286.68      7.23 o 
   2   4  10       21.15       10.66      1.74 o 
   3   4  10      158.28      161.68      4.87 o 
   4   4  10       69.23       60.59      3.11 o 
   5   4  10      212.08      209.89      9.44 o 
   6   4  10      167.84      154.72      4.85 o 
   7   4  10       26.98       18.50      3.45 o 
   8   4  10       34.43       28.97      3.29 o 
   9   4  10      106.14       99.59      5.51 o 
  10   4  10       22.00       13.05      4.29 o 
  11   4  10       20.76       15.84      4.66 o 
  -3   5  10       14.19       11.27      3.36 o 
  -2   5  10      112.90      118.25      6.74 o 
  -1   5  10       15.24        9.60      2.77 o 
   0   5  10       21.53       19.26      2.89 o 
   1   5  10       87.73       78.88      4.87 o 
   2   5  10      210.22      226.41      6.19 o 
   3   5  10       99.57       85.66      3.51 o 
   4   5  10      248.90      276.29      6.88 o 
   5   5  10      195.13      181.38      7.69 o 
   6   5  10      171.94      156.12      8.95 o 
   7   5  10        0.49        0.06      1.70 o 
   8   5  10       40.24       29.12      4.85 o 
   9   5  10      218.84      231.99      8.63 o 
  10   5  10      243.45      257.68      9.49 o 
  11   5  10       34.58       30.06      7.08 o 
  12   5  10        4.07        6.52      4.29 o 
  -2   6  10      120.39      128.27      6.95 o 
  -1   6  10       24.15       29.04      6.90 o 
   0   6  10      209.85      244.67      9.51 o 
   1   6  10        0.37       -0.61      1.88 o 
   2   6  10      111.54       98.90      3.94 o 
   3   6  10       30.60       16.10      2.39 o 
   4   6  10       55.65       46.04      3.56 o 
   5   6  10       63.71       48.94      4.85 o 
   6   6  10       49.10       48.67      3.87 o 
   7   6  10       84.70       86.32      4.91 o 
   8   6  10      129.68      124.60      5.93 o 
   9   6  10        9.45        7.62      2.44 o 
  10   6  10        0.87       -2.24      2.24 o 
  11   6  10       37.64       43.62      4.55 o 
  12   6  10      206.68      251.62     10.08 o 
  -1   7  10      296.00      335.73     21.34 o 
   0   7  10       16.72       15.80      3.15 o 
   1   7  10       29.08       26.79      3.34 o 
   2   7  10      304.29      313.49     14.35 o 
   3   7  10        4.00        3.45      1.98 o 
   4   7  10      144.37      118.64      5.47 o 
   5   7  10      432.17      481.67     13.11 o 
   6   7  10      137.35      119.12      6.52 o 
   7   7  10      331.81      333.50     10.40 o 
   8   7  10       12.48        9.78      2.57 o 
   9   7  10      229.55      255.03     10.06 o 
  10   7  10       65.97       76.68      7.36 o 
  11   7  10        0.87       -2.44      2.44 o 
  12   7  10      201.99      213.02      9.88 o 
  -1   8  10        0.02        0.73      3.00 o 
   0   8  10       35.99       34.59      4.08 o 
   1   8  10       61.82       56.85      6.71 o 
   2   8  10      159.67      150.04      9.69 o 
   3   8  10       47.93       47.75      4.66 o 
   4   8  10       33.22       23.59      3.09 o 
   5   8  10       69.98       70.46     13.89 o 
   6   8  10        8.66        3.97      2.01 o 
   7   8  10       17.91        9.38      6.24 o 
   8   8  10      294.70      333.56     11.46 o 
   9   8  10       12.77       10.12      2.70 o 
  10   8  10      170.64      168.94      7.64 o 
  11   8  10       87.01       77.25      5.80 o 
   0   9  10       10.43        4.29      3.73 o 
   1   9  10        6.69        7.46      3.91 o 
   2   9  10       36.43       31.31      5.41 o 
   3   9  10       55.58       45.85      5.96 o 
   4   9  10      329.84      363.77     11.32 o 
   5   9  10       17.41       14.93      2.89 o 
   6   9  10        0.51        3.08      3.08 o 
   7   9  10        0.09       -0.52      2.17 o 
   8   9  10        5.08        2.88      2.36 o 
   9   9  10       17.93       13.84      5.22 o 
  10   9  10      197.23      185.64     12.95 o 
  11   9  10       11.84        8.01      3.23 o 
   2  10  10        9.60        5.22      3.91 o 
   3  10  10       61.83       50.32      6.90 o 
   4  10  10        0.41        1.89      2.23 o 
   5  10  10      102.57      111.40      6.18 o 
   6  10  10       40.57       28.66      3.68 o 
   7  10  10       65.95       55.80      6.06 o 
   8  10  10        2.95        0.45      3.91 o 
   9  10  10       48.53       46.86      4.61 o 
  10  10  10        0.03       -0.84      2.64 o 
  11  10  10       74.69       82.19      6.26 o 
   4  11  10        0.66       -3.91      3.91 o 
   5  11  10        2.25        3.67      4.57 o 
   6  11  10      198.99      207.40      8.76 o 
   7  11  10      814.80      971.42     34.11 o 
   8  11  10        0.24        2.33      2.73 o 
   9  11  10      126.22      133.92      7.38 o 
  -1  -4  11        5.09        5.60      3.31 o 
   0  -4  11      462.72      525.95     16.05 o 
   1  -4  11        0.87        0.07      3.02 o 
   2  -4  11        0.01       -1.07      2.76 o 
   3  -4  11        6.95        5.69      3.18 o 
  -2  -3  11      222.46      273.42     16.22 o 
  -1  -3  11      210.51      238.52     11.09 o 
   0  -3  11       54.16       47.88      4.96 o 
   1  -3  11        0.03       -2.49      2.49 o 
   2  -3  11      184.56      203.30     10.53 o 
   3  -3  11        1.44        0.46      2.70 o 
   4  -3  11      185.09      176.06      8.76 o 
   5  -3  11       49.49       46.60      4.94 o 
  -3  -2  11      125.97      141.65     11.37 o 
  -2  -2  11       27.37       23.11      5.59 o 
  -1  -2  11        2.28        1.68      3.54 o 
   0  -2  11       18.29       13.48      3.04 o 
   1  -2  11       46.88       39.68      4.14 o 
   2  -2  11       21.93       13.12      3.03 o 
   3  -2  11      443.33      521.42     15.39 o 
   4  -2  11       15.37        5.25      5.78 o 
   5  -2  11      177.22      193.27      8.70 o 
   6  -2  11       15.43        8.64      3.15 o 
   7  -2  11       98.24      100.72      6.98 o 
  -3  -1  11       14.23        9.88      5.22 o 
  -2  -1  11        7.79        3.35      3.91 o 
  -1  -1  11      314.19      337.54     16.96 o 
   0  -1  11        3.13        0.58      2.30 o 
   1  -1  11       21.70       21.30      3.45 o 
   2  -1  11      106.83       91.54      5.78 o 
   3  -1  11       56.70       52.02      4.41 o 
   4  -1  11        5.99        4.70      4.10 o 
   5  -1  11      141.83      137.41     17.43 o 
   6  -1  11       28.89       23.71      5.31 o 
   7  -1  11      270.12      301.98     11.26 o 
   8  -1  11        1.20       -2.18      3.00 o 
  -3   0  11       66.20       59.27      8.01 o 
  -2   0  11       75.55       82.75      8.95 o 
  -1   0  11       69.30       73.25      8.20 o 
   0   0  11        9.88       10.80      2.63 o 
   1   0  11        0.98        0.57      2.17 o 
   2   0  11       64.16       63.53      7.08 o 
   3   0  11       94.81       93.18      5.66 o 
   4   0  11        9.41        3.35      2.15 o 
   5   0  11       19.89       10.17      2.64 o 
   6   0  11       12.98       14.90      3.09 o 
   7   0  11       16.04       15.44      3.29 o 
   8   0  11        0.89       -0.04      2.59 o 
   9   0  11      233.81      271.12     10.93 o 
  -3   1  11        1.05        1.46      2.63 o 
  -2   1  11       82.95       86.46      7.27 o 
  -1   1  11      212.54      236.92      8.81 o 
   0   1  11       10.78        7.08      3.73 o 
   1   1  11       71.18       62.94     14.07 o 
   2   1  11      322.59      351.16     10.92 o 
   3   1  11       82.06       72.35      4.81 o 
   4   1  11      111.88       90.68      5.47 o 
   5   1  11      119.24       95.07     10.25 o 
   6   1  11       33.78       16.78      3.03 o 
   7   1  11      119.22      114.51      6.39 o 
   8   1  11       55.62       38.95      6.80 o 
   9   1  11       72.82       68.84      9.13 o 
  -3   2  11      232.80      250.70     10.00 o 
  -2   2  11       61.10       68.58      5.27 o 
  -1   2  11       94.86       92.07      5.64 o 
   0   2  11        0.26        2.73      2.19 o 
   1   2  11       13.80        6.30      1.78 o 
   2   2  11      132.22      130.59      4.56 o 
   3   2  11      261.76      244.35     10.06 o 
   4   2  11      145.41      137.71      6.13 o 
   5   2  11      318.93      327.98     20.22 o 
   6   2  11       19.89       18.09      4.19 o 
   7   2  11      273.53      254.15      9.21 o 
   8   2  11       52.41       48.35      7.18 o 
   9   2  11       94.69       93.56      8.95 o 
  10   2  11       68.17       60.57      7.46 o 
  -3   3  11       65.19       78.98      6.02 o 
  -2   3  11        7.85        2.96      4.75 o 
  -1   3  11      128.98      127.17     10.81 o 
   0   3  11       29.22       30.98      6.99 o 
   1   3  11        7.29        8.04      2.33 o 
   2   3  11      108.02       90.95      4.96 o 
   3   3  11       31.90       20.23      3.01 o 
   4   3  11      263.83      259.31      6.84 o 
   5   3  11        2.04       -0.16      1.55 o 
   6   3  11        2.54        0.62      2.06 o 
   7   3  11      128.24      119.00     12.49 o 
   8   3  11       98.16       97.66      8.39 o 
   9   3  11       12.92       16.40      4.47 o 
  10   3  11      188.05      189.55     12.11 o 
  -2   4  11        1.44        5.34      2.83 o 
  -1   4  11      156.58      151.33      7.22 o 
   0   4  11      739.52      858.93     21.33 o 
   1   4  11       30.69       21.25      3.15 o 
   2   4  11      260.15      262.49      7.59 o 
   3   4  11        0.01       -0.34      2.28 o 
   4   4  11      380.48      379.27      8.85 o 
   5   4  11      313.63      317.21      7.87 o 
   6   4  11      401.41      410.43     10.85 o 
   7   4  11       81.38       73.53      5.41 o 
   8   4  11        8.81        6.15      3.35 o 
   9   4  11       13.17       11.18      4.10 o 
  10   4  11        0.14        0.93      3.91 o 
  11   4  11        0.79        1.49      3.91 o 
  -2   5  11       66.45       66.02      5.59 o 
  -1   5  11       11.18        9.70      5.87 o 
   0   5  11       10.50        7.23      3.17 o 
   1   5  11       77.62       74.39      5.07 o 
   2   5  11      208.90      221.44      8.67 o 
   3   5  11       29.19       15.00      2.11 o 
   4   5  11      649.53      682.27     13.59 o 
   5   5  11       54.33       41.58      3.62 o 
   6   5  11       46.77       40.40      7.27 o 
   7   5  11       21.56       16.83      2.81 o 
   8   5  11        5.55        5.92      2.52 o 
   9   5  11       31.72       20.47      3.36 o 
  10   5  11       70.45       85.36      8.39 o 
  11   5  11      202.73      227.39     13.61 o 
  -1   6  11       41.15       44.51      4.85 o 
   0   6  11       13.29       10.36      3.02 o 
   1   6  11        1.66        5.29      2.55 o 
   2   6  11       72.43       84.60      5.27 o 
   3   6  11      158.05      156.62      6.32 o 
   4   6  11        0.13       -1.86      1.86 o 
   5   6  11       22.82       15.18      2.64 o 
   6   6  11       31.03       34.08      3.73 o 
   7   6  11        9.86        5.11      2.23 o 
   8   6  11      195.49      211.01      8.09 o 
   9   6  11       25.36       21.84      3.40 o 
  10   6  11        1.67       -1.21      2.70 o 
  11   6  11        2.34       -1.30      2.90 o 
   0   7  11        0.26       -1.26      3.45 o 
   1   7  11       84.71       80.72      5.52 o 
   2   7  11        0.52        2.05      3.17 o 
   3   7  11        1.71        1.42      2.04 o 
   4   7  11       33.50       28.23      3.49 o 
   5   7  11      273.30      282.54     11.74 o 
   6   7  11       18.52        8.96      2.36 o 
   7   7  11      380.38      400.43     17.61 o 
   8   7  11       68.81       60.36      4.72 o 
   9   7  11        6.60        8.71      3.45 o 
  10   7  11       56.33       56.17      5.07 o 
  11   7  11        0.36       -3.26      5.87 o 
   1   8  11        2.76       -2.24      3.35 o 
   2   8  11       16.79       17.15      4.47 o 
   3   8  11        1.02       -2.24      2.80 o 
   4   8  11        5.50        3.66      5.87 o 
   5   8  11        8.37        8.31      2.44 o 
   6   8  11       17.91       11.29      3.54 o 
   7   8  11       37.89       27.96      3.42 o 
   8   8  11        0.36        2.73      2.33 o 
   9   8  11       11.14        5.71      2.98 o 
  10   8  11      112.04      114.32      7.08 o 
  11   8  11       13.15       12.16      4.01 o 
   2   9  11        2.06        0.37      3.54 o 
   3   9  11        1.27        1.49      3.17 o 
   4   9  11      168.96      188.06      7.90 o 
   5   9  11       15.66       10.70      2.83 o 
   6   9  11      179.19      181.43      7.71 o 
   7   9  11      238.04      265.55     16.77 o 
   8   9  11       15.79       11.56      4.66 o 
   9   9  11      115.47      121.04      6.71 o 
  10   9  11       12.19       10.14      3.15 o 
   3  10  11      127.28      143.14     10.44 o 
   4  10  11       23.23       21.99      4.85 o 
   5  10  11        2.85        3.57      2.70 o 
   6  10  11        0.01        3.24      2.61 o 
   7  10  11        2.11       -0.64      2.49 o 
   8  10  11       32.15       26.72      3.89 o 
   9  10  11      121.52      126.39      7.46 o 
  10  10  11       16.86       16.29      3.55 o 
   6  11  11       11.52        4.56      2.95 o 
   7  11  11      119.63      139.63      7.45 o 
   8  11  11      164.55      163.91      9.51 o 
   0  -2  12       23.95       21.09      3.95 o 
   1  -2  12      106.05      108.58      9.13 o 
   2  -2  12       41.65       30.87      4.30 o 
   3  -2  12       30.05       26.06      3.95 o 
   4  -2  12       95.96       89.49      6.57 o 
   5  -2  12       14.74       14.62      3.62 o 
  -1  -1  12      173.54      181.87     16.31 o 
   0  -1  12        0.19       -2.80      4.10 o 
   1  -1  12      111.43      106.44     22.55 o 
   2  -1  12       17.34       12.51      3.18 o 
   3  -1  12       57.70       40.04     10.44 o 
   4  -1  12        2.31        2.18      4.38 o 
   5  -1  12      148.84      162.32     14.35 o 
   6  -1  12       39.14       33.02      4.41 o 
  -1   0  12       24.36       25.53      5.78 o 
   0   0  12      197.09      215.43      9.49 o 
   1   0  12        0.00       -0.38      2.49 o 
   2   0  12       39.38       40.10      4.38 o 
   3   0  12       33.86       33.12      4.75 o 
   4   0  12        1.56        5.06      2.70 o 
   5   0  12      212.73      224.15     16.31 o 
   6   0  12       35.97       37.02      9.04 o 
   7   0  12       46.80       36.59      4.68 o 
  -1   1  12       23.71       33.18      6.52 o 
   0   1  12       17.09       20.50      5.41 o 
   1   1  12      119.75      121.13      6.59 o 
   2   1  12      135.65      152.73      7.03 o 
   3   1  12       42.98       38.58      4.02 o 
   4   1  12        9.71        3.58      2.57 o 
   5   1  12        0.51        3.74      2.46 o 
   6   1  12       41.40       41.54      4.41 o 
   7   1  12      240.88      253.28      9.94 o 
   8   1  12      182.60      216.65     15.38 o 
  -1   2  12        2.20        0.99      2.76 o 
   0   2  12      238.01      245.84     13.98 o 
   1   2  12       98.62      111.46      9.32 o 
   2   2  12       48.96       32.97      8.76 o 
   3   2  12       14.15       11.85      2.70 o 
   4   2  12       85.48       78.14      5.27 o 
   5   2  12       82.77       82.28      5.34 o 
   6   2  12      159.89      147.37      9.04 o 
   7   2  12       11.46       10.66      2.89 o 
   8   2  12       99.09      123.76     10.06 o 
   9   2  12        0.01       -3.91      3.91 o 
  -1   3  12        8.80        8.14      3.15 o 
   0   3  12       35.48       32.36      3.98 o 
   1   3  12      143.73      148.94      6.79 o 
   2   3  12       57.97       60.19      4.04 o 
   3   3  12       70.84       55.35      7.55 o 
   4   3  12       93.70       96.69      5.53 o 
   5   3  12        0.54       -1.77      2.11 o 
   6   3  12       47.36       40.29      7.55 o 
   7   3  12       44.81       29.63      5.22 o 
   8   3  12        7.60        8.20      3.91 o 
   9   3  12        0.28        2.80      3.91 o 
  -1   4  12       26.26       18.23      3.74 o 
   0   4  12       16.06       23.03      3.71 o 
   1   4  12        0.25        0.70      2.46 o 
   2   4  12       12.99       15.60      3.08 o 
   3   4  12       70.36       68.56      3.69 o 
   4   4  12      125.92      127.57      4.79 o 
   5   4  12        0.13       -0.55      1.67 o 
   6   4  12       40.98       36.72      5.59 o 
   7   4  12        6.88        1.12      3.54 o 
   8   4  12       26.42       21.62      5.22 o 
   9   4  12        7.43        2.42      3.54 o 
  10   4  12       32.93       36.16      6.15 o 
   0   5  12       30.91       25.97      3.91 o 
   1   5  12       47.39       50.78      4.67 o 
   2   5  12        0.27        0.72      2.36 o 
   3   5  12       14.89       13.86      2.30 o 
   4   5  12      416.72      448.28     10.26 o 
   5   5  12      179.84      171.86      6.98 o 
   6   5  12        3.24       -0.75      1.98 o 
   7   5  12       15.53       18.74      3.02 o 
   8   5  12        7.22        5.41      3.73 o 
   9   5  12       62.18       43.24      6.34 o 
  10   5  12       36.05       30.94      5.59 o 
   0   6  12      163.45      175.64     14.44 o 
   1   6  12       18.13       20.88      4.19 o 
   2   6  12      412.82      466.51     19.20 o 
   3   6  12      132.02      125.62      8.57 o 
   4   6  12        1.00        1.90      2.19 o 
   5   6  12        2.33        5.04      2.30 o 
   6   6  12      296.10      312.21     10.21 o 
   7   6  12        0.64        0.21      2.23 o 
   8   6  12      141.51      133.89      6.50 o 
   9   6  12       39.70       44.15      4.34 o 
  10   6  12        7.50        8.20      4.29 o 
   1   7  12       97.49      121.52      9.51 o 
   2   7  12       10.64       11.74      4.29 o 
   3   7  12        0.12        2.05      3.17 o 
   4   7  12        0.27        1.33      2.44 o 
   5   7  12      112.68      107.77      5.84 o 
   6   7  12        1.10       -0.80      2.04 o 
   7   7  12       70.30       70.65      5.06 o 
   8   7  12       65.43       66.31      5.00 o 
   9   7  12       33.12       25.86      3.82 o 
  10   7  12      113.14      126.43     11.93 o 
   2   8  12        3.63        3.35      3.73 o 
   3   8  12       42.06       41.38      6.15 o 
   4   8  12        0.12       -2.61      3.17 o 
   5   8  12      187.76      199.47      8.10 o 
   6   8  12        0.02        1.31      2.36 o 
   7   8  12        4.82        4.06      2.41 o 
   8   8  12       75.84       81.86      5.65 o 
   9   8  12      132.68      136.02      7.10 o 
  10   8  12      104.27      112.41      7.04 o 
   4   9  12        0.95        5.41      4.10 o 
   5   9  12       25.78       17.23      3.34 o 
   6   9  12        3.89        3.83      2.68 o 
   7   9  12      218.27      258.25      9.75 o 
   8   9  12       50.78       41.99      4.48 o 
   9   9  12      170.40      165.24      7.84 o 
   6  10  12       24.61       21.10      3.82 o 
   7  10  12       20.89       13.80      3.49 o 
   2   0  13       43.20       30.24      5.78 o 
   3   0  13       45.61       30.17      4.19 o 
   4   0  13        0.65        3.44      2.96 o 
   5   0  13        1.50       -0.59      2.96 o 
   1   1  13      167.08      197.38     13.05 o 
   2   1  13       91.60       89.92      6.18 o 
   3   1  13      107.67      104.11      6.65 o 
   4   1  13        0.83        0.04      2.76 o 
   5   1  13        1.17       -0.81      2.95 o 
   6   1  13        0.52        1.30      3.03 o 
   1   2  13        7.26        5.78      4.29 o 
   2   2  13      128.41      125.43     10.06 o 
   3   2  13        0.08       -2.68      2.68 o 
   4   2  13       29.64       26.92      3.93 o 
   5   2  13       45.20       43.83      6.99 o 
   6   2  13      134.49      136.88      8.95 o 
   7   2  13        1.49        1.49      3.54 o 
   1   3  13        3.69        1.12      4.47 o 
   2   3  13       49.71       46.97      6.52 o 
   3   3  13       19.63       13.16      3.23 o 
   4   3  13      250.36      285.21     10.08 o 
   5   3  13       73.11       58.68      5.01 o 
   6   3  13       24.13       30.38      5.96 o 
   7   3  13        0.08        0.37      3.91 o 
   8   3  13        8.99        7.27      4.47 o 
   1   4  13       18.70       10.83      3.34 o 
   2   4  13       91.87      104.97      6.99 o 
   3   4  13      259.76      273.23     14.16 o 
   4   4  13       69.54       62.98      5.01 o 
   5   4  13       70.17       73.99      7.46 o 
   6   4  13      105.83      114.62      9.32 o 
   7   4  13        1.57        7.83      4.29 o 
   8   4  13       90.66       92.45      9.13 o 
   2   5  13        8.36        7.15      3.00 o 
   3   5  13       33.89       19.57      4.47 o 
   4   5  13       14.32       10.75      2.89 o 
   5   5  13      212.38      214.22      8.14 o 
   6   5  13       39.15       40.44      6.15 o 
   8   5  13       47.78       47.90      7.08 o 
   9   5  13       21.49       14.35      5.41 o 
   2   6  13       38.98       50.51      6.71 o 
   3   6  13      161.02      193.84     11.37 o 
   4   6  13       12.14        6.85      2.86 o 
   5   6  13      274.09      299.41     10.14 o 
   6   6  13        3.55       -2.37      2.37 o 
   7   6  13       85.58       74.10      5.31 o 
   8   6  13       17.66       14.35      4.85 o 
   9   6  13        1.69       -0.75      4.10 o 
   3   7  13        5.42        2.80      3.73 o 
   4   7  13        7.74        8.20      4.10 o 
   5   7  13       33.65       30.30      3.87 o 
   6   7  13        5.86        5.21      3.45 o 
   7   7  13       62.40       66.10      5.19 o 
   8   7  13       79.27       74.55      8.67 o 
   5   8  13       44.55       41.82      5.41 o 
   6   8  13        0.35        0.93      4.01 o 
   7   8  13        0.19       -0.51      2.70 o 
   8   8  13       85.29       89.83     13.33 o 
                                                 
